# Supplementary material for: Identifying Key Genes of Proanthocyanidin Intervention in Fluoride-Induced Liver Injury: Integrated Molecular Docking and Experimental Validation
Source: Genes (Basel). 2025 Aug 31;16(9):1037. doi: 10.3390/genes16091037 (PMC12469310; doi:10.3390/genes16091037)
Supplement: Supplementary file 1 [file genes-16-01037-s001.zip]

Archive with 3 entries (3 files):
- Table-S1.xlsx
- Table-S2.xlsx
- Table-S3.xlsx
