# Supplementary material for: Identifying Key Genes of Proanthocyanidin Intervention in Fluoride-Induced Liver Injury: Integrated Molecular Docking and Experimental Validation
Source: Genes (Basel). 2025 Aug 31;16(9):1037. doi: 10.3390/genes16091037 (PMC12469310; doi:10.3390/genes16091037)
Supplement: Supplementary file 1 [file genes-16-01037-s001.zip › Table-S1.xlsx]

## Sheet: CON
date	A1-4 18/18（0827）~13/18（0828）~12/18（0831）														A1-2' 13/14（0826）														A1-5' 6/6（0829）							A3-5 13/13（0903） 12/13（0906）
2023-08-28	5.37	6.03	4.32	5.41	5.21	5.6	4.67	6.17	5.12	5.66	5.67	4.94	5.13		8.04	7	7.15	8.48	7.73	6.39	7.03	6.12	6.48	6.6	6.5	7.33	7.73
2023-08-29	6.51	7.14	6.06	6.5	6.62	6.63	5.93	6.8	5.59	6.01	5.13	4.66	6.13		7.28	9.59	8.62	7.87	7.17	7.2	8.35	7.68	6.84	6.33	7.31	7.63	8.34		7.02	7.55	7.42	8.04	8.28	8.37
2023-08-30	7.81	7.5	7.29	6.22	6.9	6.85	7.44	6.99	6.91	7.64	6.51	8.05	4.2		7.29	8.43	7.46	6.73	10.09	7.72	9.34	9.22	8.6	7.45	8.43	8.02	8.97		8.91	8.76	8.95	8.63	7.93	8
2023-08-31	6.95	8.18	9.01	8.52	7.21	7.91	7.31	8.62	7.84	7.95	8.61	7.93			10	10.7	9.47	11.24	8.73	8.3	8.72	8.98	10.58	7.88	7.6	8.66	9.3		10.47	10.55	9.61	10.54	9.5	10.53
2023-09-01	8.97	9.27	9.92	9.68	9.59	7.89	10.31	8.58	9.48	9.78	9.71	9.14			9.9	9.38	10.02	9.69	12.66	10.54	11.36	12.09	8.99	9.66	9.19	10.71	9.63		12.34	12.32	11.43	12.47	10.83	12.52
2023-09-02	10.15	8.86	10.59	9.72	9.55	11.31	10.72	10.11	11.18	0.94	0.07	9.87			10.61	10.62	10.17	10.82	11.86	13.58	14.5	13.24	11.88	10.94	11.64	10.16	11.08		14.42	13.61	12.78	14.7	14.44	14.45
2023-09-03	13.65	12.09	12.55	12.19	12.42	10.53	12.63	11.7	11.13	11.95	11.6	11.52			15	12.29	13.83	12.08	11.69	11.9	12.6	13.3	13.53	16.11	12.01	12.75	15.18		15.46	15.11	15.75	15.14	14.79	16.43		5.52	5.7	5.08	5.03	5.17	5.14	5.72	5.93	5.79	6.08	5.58	5.12	6.21
2023-09-04	12.88	13.06	13.57	12.23	13.51	14.67	13.23	11.65	12.83	13.54	12.74	13.4			13.99	13.08	13.34	14.21	15	14	15.6	16.05	13.11	16.83	13.52	13.12	16.62		19.38	18.66	16.88	18.98	18.93	17.78		5.66	5.76	5.26	5.97	5.52	6.38	6.07	5.85	5.41	6.2	6.04	4.68	5.66
2023-09-05	13.46	14.93	14.21	14.5	13.83	14.63	16.22	14.57	13.8	14.91	12.94	14.02			17.68	15.43	14.85	17.01	18.56	15.08	17.08	13.97	16.4	14.65	18.2	14.56	17.67		21.32	21.55	21.81	20.43	21.42	18.77		6.56	6.77	6.97	6.81	5.91	6.17	6.79	6.58	6.43	6.43	6.99	5.53	6.28
2023-09-06	16.54	14.26	16.46	16.88	16.5	15.74	17.66	15.91	15.2	15.15	15.35	15.57			17.15	15.03	19.28	17.91	15.72	17.7	16.42	21.04	17.5	16.32	18.13	15.83	15.28		20.71	22.36	23.95	22.92	24.52	23.98		8.46	7.95	8.45	8.2	7.93	8.36	8.38	7.8	6.91	7.75	7.98	7.43
2023-09-07	19.01	18.37	16.67	18.25	17.77	17.79	17.85	16.04	17.08	16.74	15.66	17.48			21.19	19.14	23.62	19.94	19.75	18.5	17.23	16.76	19.11	19.05	16.83	17.81	16.45		26.37	26.84	23.25	26.99	25.72	24.41		9.63	9.39	8	8.83	9	9.35	7.34	7.92	9.12	8.96	9.27	9.01
2023-09-08	17.68	21.09	19.73	19.73	19.38	19.86	18.79	18.5	19.41	18.3	18.77	19.73			19.15	19.12	24.78	16.62	21.25	17.01	18.3	19.06	21.57	24.79	18.56	18.3	20.88		30	28.6	25.43	28.37	25.84	29.15		9.64	8.84	9.69	9.98	9.87	10.26	9.35	9.65	9.73	8.71	10.05	9.11
2023-09-09	21.76	19.47	21.05	20.47	20.48	20.36	19.7	19.14	20.59	20.75	19.68	18.6			17.4	21.73	25.12	17.54	20.03	18.91	19.43	23.06	19.18	17.96	21.3	19.75	21.38		28.79	32.05	30.64	27.86	31.58	30.24		10.69	9.93	10.68	10.86	9.53	10.97	10.26	10.58	10.03	11.32	11	10.77
2023-09-10	21.81	21.26	22.44	22.87	23.74	21.08	22.34	23.21	22.38	21.56	23.26	21.15			26.82	24.94	20.12	23.83	23.22	21.5	19.51	19.49	22.05	22	19	23.83	21.02		30.62	32.46	31.45	32.56	33.9	34.08		10.64	12.44	11.91	12.44	12	13.08	10.56	11.86	11.09	12.63	11.96	11.94
2023-09-11	23.05	22.81	24.83	22.76	23.21	24.28	23.71	24.68	26.43	23.65	24.54	24.96			25.43	22.71	25.53	21.98	23.69	22.21	28.16	21.29	20.85	23.83	27.49	25.15	22.23		36.92	36.25	34.3	33.36	35.79	35.55		12.28	13.93	13.61	12.34	14.21	12.31	14.04	12.82	15.03	13.52	13.66	13.28
2023-09-12	25.08	24.62	26.39	28.28	27.21	24.31	25.22	24.96	26.13	23.91	24.49	25.97			23.36	28.47	29.54	26.3	26.18	24.48	25.32	24.61	25.51	26.82	22.52	23.58	22.68		37.68	38.56	36.21	39.56	36.15	38.47		15.53	14.47	15.2	15.29	15.46	16.1	15.41	14.05	15.51	13.6	13.79	14.22
2023-09-13	26.11	25.61	25.43	27.57	28.4	30	27.84	26.64	26.49	27.75	26.83	25.97			30.3	24.18	27.14	26.51	25.21	26.25	30.47	25.3	28.79	24.42	28.12	27.72	25.6		37.91	40	37.95	40.23	41.63	39.91		15.35	17.01	15.82	15.88	16.46	15.74	15.57	16.53	6.37	16.54	14.27	15.96
2023-09-14	31.1	28.25	28.04	30.22	29.86	31.93	27.64	28.62	29.84	27.95	29.2	27.25			30.08	25.7	28.14	32.48	28.2	30.54	26.54	27.75	29.92	25.44	29.14	32.27	27.01		43.43	40.98	44.02	44	42.23	42.95		17.66	17.59	17.68	16.25	18.73	18.16	18.45	16.16	18.38	19.08	17.87	17.95
2023-09-15	28.25	29.61	30.95	32.61	29.41	34.06	31.42	28.75	29.33	31.73	34.29	30.5			34.72	30.66	26.77	31.26	28.49	28.66	26.75	34.46	29.94	31.51	32.76	29.7	29.61		45.65	46.62	46.41	42.52	42.26	45.19		19.93	19.09	21.23	20.1	17.35	18.16	20.25	19.45	20.05	19.62	19.26	19.34
2023-09-16	33.37	33.16	29.52	30.02	32.61	36.47	31.63	33.72	33.92	31.65	31.35	30.72			32.34	28.67	30.95	32.36	35.18	38.09	37.42	29.05	32.19	35.44	34.42	30.97	32.17		45.12	47.86	45.36	49.6	47.05	48.41		22.31	21.36	18.64	20.5	21.62	21.01	21.02	19.54	21.88	21.95	20.45	20.96
2023-09-17	36.51	34.48	35.43	34	39.42	36.71	35.44	35.44	36.51	32.24	34.52	37.11			41.54	31.41	34.42	37.39	41.32	37.55	32.71	34.31	32.79	38.41	35.27	34.22	30.86		48.24	48.67	50.71	51.74	53.33	52.27		20.72	22.82	23.93	24.15	22.02	23.23	22.21	23.46	22.08	21.16	22.84	23.84
2023-09-18	41.31	40.96	44.13	42.69	43.24	41.52	45.89	43.68	42.69	45.02	42.57	39.82			36.08	38.71	44.52	40.76	41.23	43.19	38.29	33.01	33.55	37.14	40.09	37.94	37.96		56.72	58.83	51.17	58.12	55.96	52.44		26.55	24.46	26.27	25.81	24.19	25.52	24.75	25.62	23.39	25.56	22.71	24.64
2023-09-19	41.31	40.96	44.13	42.69	43.24	41.52	45.89	43.68	42.69	45.02	42.57	39.82			41.32	47.87	44.85	46.87	42.19	45.9	42.85	40.35	44.83	39.76	37.53	37.23	42.03		61.5	56.9	64.8	62.07	64.88	58.01		26.47	27	26.62	24.95	27.4	24.35	26.85	25.8	23.47	27.15	25.5	25.6
2023-09-20	47.16	46.97	44.06	48.84	48.18	47.15	46.73	51.03	45.24	46.28	48.51	47.2			51.71	46.68	50.46	41.87	45.35	43.19	45.04	40.17	39.61	42.57	47.22	46.84	46.25		62.54	66.47	70.27	65.26	61.23	70.16		27.93	28.64	28.82	25.15	28.08	28.53	25.33	26.34	27.18	27.85	28.23	28.49
2023-09-21	52.71	48.73	56.84	50.28	48.38	51.06	53.06	53.13	50.38	51.35	51.27	51.99			49.1	57.16	53.29	46.03	58.33	44.6	43.56	49.45	43.87	47.12	49.95	53.18	46.33		69.65	67.89	78.5	74.72	74.82	77.31		30.18	31.84	31.86	28.36	30.42	30.16	30	27.82	28.26	31.54	30.52	29.37
2023-09-22	54.63	55.91	57.08	53.64	58.31	54.65	57.23	55.31	57.7	55.31	53.22	52.46			61.45	48.07	61.62	54	48.73	47.61	56.11	50.79	54.19	56.68	51.04	50.96	49.17		77.67	76.84	73.81	69.39	81.51	80.63		30.45	32.31	33.39	34.93	33.36	43.37	33.07	34.46	31.13	34.18	33.73	34.79
2023-09-23	60.09	59.43	56.35	61.51	59.19	58.19	60.35	60.23	56.72	57.82	61.35	63.17			50.17	52.33	47.92	47.82	51.06	55.12	61.27	50.67	54.36	48.61	54.98	60.13	45.32		95.96	84.43	83.92	73.45	84.38	82.56		26.98	34.24	34.55	37.63	36.5	37.72	36.58	38.21	38.19	35.89	33.63	36.72
2023-09-24	59.65	59.39	60.36	61.35	57.32	60.32	64.33	60.61	59.43	58.16	60.13	57.31			65.36	51.06	56.93	60.43	66.28	54.78	51.1	58.54	64.61	53.75	61.59	51.59	56.44		93.36	91.27	83.76	78.92	94.4	89.21		37.61	38.96	41.87	35.53	40.54	39.63	37.52	36.24	38.81	40.32	35.16	38.47
2023-09-25	70.91	67.45	72.15	70.63	73.29	71.56	69.13	76.43	66.28	73.37	72.52	74.32			67.85	69.44	65.67	62.27	57.83	57.4	63.54	72.77	76.43	62.33	59.21	59.57	67.47		103.35	100.99	102.32	89.85	93.72	99.24		43.57	42.82	47.05	47.84	42.16	40.02	43.35	39.4	45.16	42.42	44.38	42.18
2023-09-26	66.75	71.05	65.64	63.72	69.29	67.91	63.88	66.83	67.95	69.19	67.74	69.35			54.82	63.08	56.46	60.25	68.09	54.84	61.82	64.16	58.42	66.78	53.34	59.21	54.25		94.92	92.86	104.42	100.74	103.25	103.54		41.92	39.34	43.13	43.6	43.13	41.87	46.65	41.48	41.57	53.64	39.51	41.06
2023-09-27	74.97	70.34	69.72	76.21	71.43	75.32	74.6	74.58	77.58	75.34	77.64	68.95			61.35	70.13	75.46	64.4	61.65	64.87	76.87	69.23	71.06	62.06	61.54	68.51	65.23		114.28	112.68	103.47	112.73	112.93	101.04		50.75	49.57	50.55	54.64	51.24	53.35	49.56	48.31	50.96	47.82	48.05	51.24
2023-09-28															81.94	73.1	72.1	79.71	84.92	90.64	78.2	84.63	93.55	71.62	72.38	75.49	76.03		121.73	116.39	122.63	109.89	113.48	118.34		56.18	51.74	56.25	54.89	52.06	49.06	53.5	51.72	57.91	53.46	56.31	56.92
2024-09-29	92.52	90.15	90.15	90.35	94.2	90.45	88.5	98.75	87.05	92.65	86.36	96.45			76.25	85.75	78.25	93.3	97.25	78.4	93.5	76.5	82.3	81.2	78.285	88.4	89.25		123	126	113.29	124.52	123.13	114.62		57.11	53.41	58.65	56.8	52.34	59.41	53.81	59.36	61.84	52.35	58.25	57.85
2024-09-30	89.75	90.54	85.72	86.73	91.32	98.43	95.21	94.01	87.23	92.92	90.45	90.77			93.25	99.12	88.75	102.76	95.47	85.75	99.06	87.47	89.02	89.42	84.43	83.5	108.16		132.68	132.23	120.82	138.61	131.12	122.91		63.93	59.27	61.12	63.17	59.41	61.77	59.06	60.34	62.82	55.06	56.52	67.57
2024-10-01	97.39	98.25	99.45	101.87	99.49	93.85	101.75	99.82	101.81	91.34	90.78	94.39			97.92	106.61	86.32	96.03	99.31	90.54	79.69	92.51	83.57	85.29	82.6	87.62	88.63		117.67	134.82	129.62	125.89	128.51	118.07		59.31	69.43	63.34	66.72	61.39	63.14	64.91	64.43	66.33	67.1	70.56	62.78
2024-10-02	105.47	97.05	108.54	95.98	107.97	106.54	100.64	107.59	104.69	102.61	113.07	108.31			86.27	102.81	102.16	93.07	91.17	88.2	112.27	95.43	94.43	104.43	82.66	91.51	88.45		133.48	123.34	121.98	131.17	131.67	140.96		66.14	72.23	70.69	75.06	68.84	68.41	68.67	65.89	70.54	74.47	64.01	73.34
2024-10-03
2024-10-04
2024-10-05
2024-10-06
2024-10-07
2024-10-09	150.27	135.78	141.71	142.35	142.65	134.06	138.15	137.02	132.27	130	139.98	137.21			125.12	147.12	135.06	115.12	120.37	129.45	112.67	124.18	124.71	133.42	137.16	112.07	116.03		170.01	202.3	184.59	170.23	185.3	179.12		114.25	111.79	107.46	123.51	101.3	115.27	111.29	112.64	107.26	105.26
2024-10-16	151.49	145.31	149.57	140.52	137.29	135.14	137.52	142.66	143.64	143.57	147.34	158.55			136.76	112.45	123.24	122.75	137.76	112.45	113.95	146.17	118.74	112.84	121.29	128.73	123.49		225.94	203.05	204.48	201.31	186.46	192.65		125.99	144.92	113.73	139.29	129.78	122.85	127.45	131.83	129.45	122.78	127.69	129.98
2024-10-23	178.72	165.41	178.47	199.82	170.67	169.72	165.75	175.44	201.55	193.47	187.9	184.15			159.4	140.54	156.92	144.46	140.46	153.43	144.86	146.45	195.37	191.24	161.79	200.51	165.4		216.37	228.63	221.15	240.96	281.02	270.49		170.96	150.93	168.29	163.55	162.69	160.46	162.15	178.89	156.47	156.92	153.44	164.26
2024-10-30	201.3	186.41	222.95	209.9	186	195	199	189	205	206	199	202			177.49	196.53	185.27	173.43	175.77	183.15	182.94	189.32	224.43	188.33	185.43	212.77	204.37		256.37	254.16	230.86	240.5	314	295		189.59	188.22	180.07	175.81	168.54	166.35	172.49	174.49	192.66	159.22	165.53	159.63
[truncated: 45 more columns]

## Sheet: NaF
	A2-1'16/16（0830）~15/16（0901）																	A2-2'12/12（0827）													A2-3'15/15（0829）																A2-6'8/8（0903）
2023-08-28																		8.02	7.3	7.45	6.7	5.14	7.56	6.76	6.79	7.7	6.82	6.67	7.2
2023-08-29																		9.11	8.44	7.87	8.66	7.86	7.65	7.62	9.05	8.4	8.04	8.21	6.26		6.16	5.87	5.77	5.47	5.77	5.33	5.06	5.21	5.12	5.94	5.43	6.12	6.11	6.26	5.55
2023-08-30	5.71	5.71	5.87	5.26	3.63	5.73	5.53	5.84	5.19	5.75	5.64	5.86	5.77	5.58	5.45	5.33		9.01	9.3	9	8.74	10.39	9.2	8.88	6.71	10.22	8.72	9.9	8.99		5.98	6.01	6.55	6.75	7.1	6.15	5.72	5.75	6.17	5.92	6.72	6.52	6.63	5.95	5.32
2023-08-31	6.15	5.95	6.07	5.36	6.08	6.6	6.2	5.76	6.36	5.7	5.93	6.63	6.17	5.93	6.31	6.32		11.2	10.02	10.29	10.09	10.21	7.87	10.61	10.16	11.43	10.99	10.25	9.7		7.29	7.13	7.16	7.71	7.83	7.48	6.97	6.79	6.63	6.38	7.26	5.93	6.23	6.73	7.25
2023-09-01	6.39	7.1	7.46	6.43	7.16	6.69	7.03	6.71	7.14	6.58	7.4	6.85	6.57	7.01	6.62			11.09	12.44	11.47	11.06	9.03	10.88	12.17	10.95	11.13	11.92	11.23	11.01		7.96	8.72	8.16	8.07	7.79	7.51	8.59	9.22	8.62	8.03	7.92	7.33	7.95	8.25	8.51
2023-09-02	7.44	6.93	8.3	7.74	7.84	7.67	7.76	7.93	6.8	7.18	7.04	8.1	7.49	7.26	7.75			12.21	13.76	12.39	12.13	12.46	12.35	13.5	12.5	9.83	13.15	12.43	12.51		8.82	8.86	9.43	9.85	8.53	8.88	8.79	9.33	8.87	9.89	8.64	8.34	8.2	9.3	9.58
2023-09-03	8.83	7.67	8.51	8.92	8.97	7.76	8.12	8.16	8.14	8.78	9.21	7.85	9.15	8.73	8.57			13.65	13.58	13.45	13.57	14.17	14.54	14.06	14.79	14.78	14.59	11.3	14.27		10.13	11.05	9.8	10.65	10.89	9.67	10.69	9.95	10.39	10.08	9.64	9.71	10.65	9.84	9.22		4.75	8.57	7.73
2023-09-04	8.55	9.6	9.04	9.47	9.14	9.81	9.14	8.45	8.4	9.39	9.58	9.92	9.37	9.57	9.55			15.82	16.42	12.92	15.36	15.16	15.76	16.44	15.39	15.53	15.98	16.51	15.05		10.72	10.52	11.27	11.32	10.46	10.49	10.94	10.43	12.15	12.67	11.91	10.06	10.97	10.81	11.33		10.33	9.76	9.24
2023-09-05	11.01	9.46	10.05	11.06	9.36	10.16	10.17	10.57	9.62	9.93	9	9.86	10.06	9.91	9.25			16.61	16.39	17.56	16.49	17.72	16.47	17.81	13.98	17.04	16.89	16.25	16.57		13.43	12.54	12.22	10.95	12.43	13.96	11.7	11.63	11.86	12.92	12.61	12	12.23	12.2	12.77		9.97	10.94	10.16
2023-09-06	11.74	11.88	10.94	10	11.13	10.87	11.3	11.68	12.39	11.21	12.33	11.59	12.32	10.79	11.28			20.47	19.02	19.22	17.04	19.05	19.61	19.24	19.82	20.44	19.74	19.03	19.36		13.88	15.16	15.25	15.19	12.81	13.71	12.92	13.64	13.91	15.28	14.12	13.49	14.63	13.91	14.05		11.46	12.76	12.77
2023-09-07	12.13	13.39	11.93	13.15	13.49	12.62	12.66	11.93	13.62	12.42	11.32	12.12	11.52	12.26	11.48			22.2	20.67	17.81	20.83	20.77	21.11	21.13	20.75	21.35	21.46	21.76	21.49		15.92	13.65	14.17	16.43	15.59	14.78	15.98	15.43	16.01	15.7	14.92	15.38	16.21	14.81	13.78		13.19	13.35	13.55
2023-09-08	13.79	14.73	13.52	13.12	12.85	14.06	13.1	13.01	13.62	13.79	13.89	15.02	12.18	12.47	13.29			24.14	19.97	23.42	22.72	22.86	22.91	24.46	23.25	24.15	23.07	23.55	23.13		16.41	14.86	19.24	16.14	15.02	16.71	16.44	15.89	16.03	16.26	17.29	16.18	18.22	17.64	17.57		14.58	14.08	14.06
2023-09-09	15.011	15.15	13.1	14.24	14.24	14.7	14.6	13.61	13.95	15.69	14.76	15.85	14.14	14.25	14.24			25.03	24.4	25.01	25.71	24.27	24.63	21.06	24.87	26.33	25.52	25.02	24.27		19.31	18.08	19.68	17.08	17.63	17.03	17.48	17.83	16.04	18.53	16.46	18.44	17.6	18.11	16.7		13.76	13.89	15.08
2023-09-10	15.28	15.88	16.45	15.48	16.24	16.89	14	15.13	16.27	15.55	15.05	15.61	15.95	13.84	14.67			25.83	27.76	22.51	26.67	26.92	26.08	27.08	26.52	26.97	27.47	26.74	26.67		21.53	18.84	19.25	20.47	19.34	19.29	18.92	17.84	20	19.13	21.22	19.54	17.56	19.35	19.26		15.8	17.31	17.27
2023-09-11	16.95	14.43	16.62	15.91	16.66	16.86	16.28	15.21	15.27	15.1	16.27	166.31	16.7	17.19	17.96			27.34	29.85	27.88	27.09	28.06	28.59	29.32	28.29	28.92	27.94	24.16	28.51		20.92	20.64	20.58	19.98	21.3	19.94	20.61	20.02	18.85	22.1	22.85	20.29	19.1	20.41	20.72		19.55	14.02	19.09
2023-09-12	16.35	17.92	18.63	18.91	16.03	17.38	18.79	18.66	18.11	18.29	18.61	19.73	16.88	16.28	18.92			25.69	30.34	28.45	29.04	30.75	31.64	30.95	29.81	30.56	30.68	30.84	29.64		21.75	22.48	22.09	21.59	20.75	22.64	22.3	20.16	23.9	21.02	21.28	20.89	22.13	23.1	22.29		20.03	19.66	21.93
2023-09-13	20.05	18.46	19.57	17.82	19.91	19.82	17.23	17.5	19.01	21.14	19.57	18.57	19.54	19.47	17.63			30.57	31.75	31.67	31.01	31.05	26.13	32	33.34	29.62	30.26	30.38	31.66		23.75	23.4	23.14	23.34	23.96	20.98	23.49	23.72	23.51	21.34	22.53	21.76	23.61	23.34	21.75		16.94	22.76	21.18
2023-09-14	19.32	20.13	21.35	22.63	21.86	20.84	19.22	21.55	19.04	19.88	19.97	20.68	21.73	21.33	19.77			32.64	34.19	32.02	35.7	33.24	27.39	33.73	33.51	34.24	33.91	32.51	33.87		24.62	25.77	23.66	23.59	23.6	24.85	22.94	25	25.35	21.21	24.65	25.41	25.36	24.67	25.32		23.32	23.91	21.7
2023-09-15	22.32	23	21.59	20.66	21.22	23.55	20.58	21.14	20.88	21.89	22.86	19.43	23.44	22.44	22.91			33.51	37.47	33.45	35.32	33.95	35.12	33.61	34.86	34.84	34.06	34.13	28.55		24.32	23.93	26.71	25.79	23.59	23.87	25.58	25.45	26.85	25.84	25.47	25.05	26.34	25.98	22.51		23.02	23.08	19
2023-09-16	25.53	23.09	22.58	23.62	22.78	24.36	25.31	21.48	25.24	23.64	22.93	22.56	23.06	25.48	24.18			25.83	27.76	22.51	26.67	26.56	26.92	26.08	27.08	26.52	26.97	27.47	26.74		25.8	24.28	23.87	25.2	24.88	27.23	26.54	23.9	25.21	26.05	27.02	25.98	26.99	21.71	23.54		29.29	25.42	26.45
2023-09-17	23.77	25.61	23.08	22.58	22.92	23.74	25.63	25.31	25.41	25.23	21.58	25.23	24.23	22.87	23.64			40.71	40.43	43.19	40.13	38.37	39.31	42.45	41.45	42.47	39.32	39.71	32.26		27.91	26.22	26.03	28.17	27.7	25.83	26.43	26.77	28.11	24.46	26.94	24.13	28.22	25.85	27.18		26.93	25.48	22.93
2023-09-18	27.65	27	26.49	24.15	24.58	28	26.22	24.39	25.26	23.29	27.03	25.68	24.57	26.96	25.2			45.67	49.85	36.14	43.97	43.61	45.39	46.74	45.07	43.59	45.03	46.55	46.42		31.73	31.15	27.93	29.46	29.95	29.32	31.29	26.83	29.56	29.01	27.46	29.43	31.89	30.39	29.49		28.37	28.24	27.9
2023-09-19	27.06	31.15	26.59	27.91	27.79	26.44	28.39	26.88	27.43	24.59	25.85	28.89	29.34	29.17	26.98			50.04	51.03	53.49	47.26	50.69	48.11	49.82	47.63	48.13	39.73	48.43	51.32		32.69	30.77	30.49	31.69	30.05	33.73	30.76	29.15	33.75	33.31	31.01	29.63	34.31	30.61	34.52		31.67	30.89	33.13
2023-09-20	30.08	28.51	30.6	31.94	29.43	31.45	32.63	30.13	32.46	31.93	30	33.3	30.91	37.74	30.54			51.6	55.46	56.22	57.31	54.35	52.21	51.57	54.35	54.68	52.14	42.62	52.11		38.86	35.84	34.62	34.37	35.82	36.75	34.41	39.11	35.41	35.13	32.57	34.2	38.21	32.47	34.24		36.03	34.95	32.75
2023-09-21	32.87	35.08	33.53	30.8	34.03	37.27	33.62	32.99	35.5	36.95	33.88	32.49	31.93	34.7	36.86			59.77	40.57	58.93	56.92	56.42	59.92	61.2	46.32	55.62	56.56	62.08	56.01		38.58	35.92	34.75	36.08	35.3	34.98	32.81	38.88	35.53	36.88	36.42	37.88	32.45	34.92	33.89		37.63	36.22	35.92
2023-09-22	38.18	36.24	38.52	37.49	34.98	36.75	34.55	35.36	36.29	39.23	34.97	36.44	40.08	38.83	39.12			64.47	69.64	62.12	66.98	62.36	69.06	50.52	64.5	62.16	62.09	61.56	66.85		41.94	43.53	45.33	40.09	39.72	40.85	41.68	38.86	43.02	45.76	42.99	42.05	38.93	44.27	40.95		38.4	41.95	39.94
2023-09-23	38.15	39.18	36.07	41.63	38.07	37.38	40.82	37.78	38.232	36.76	42.05	39.12	41.32	39.68	40.23			65.23	64.32	66.62	72.36	68.65	68.24	70.23	66.23	72.85	65.47	53.39	70.54		46.93	45.46	45.78	43.44	48.24	44.48	45.67	42.87	43.68	48.76	43.34	45.21	46.43	45.24	41.87		42.72	45.33	45.84
2023-09-24	39.92	40.53	41.35	40.11	38.67	38.87	36.72	43.17	35.97	41.76	42.09	38.67	40	39.41	38.07			64.51	67.35	52.36	72.2	66.38	65.75	70	65.86	70.36	62.57	72.03	64.51		44.22	49.73	41.66	45.91	48.22	42.09	45.51	49.7	45.6	41.25	45.9	42.56	45.24	43.47	45.76		49.01	46.23	39.86
2023-09-25	45.1	42.77	49.41	47.19	44.72	47.23	46.67	45.57	50.36	41.78	46.73	48.91	44.97	44.65	49.85			72.1	77.3	68.84	70.72	77.76	71.85	75.9	56.24	74.91	76.34	70.15	70.34		50.45	52.78	52.98	53.12	56.72	48.44	51.86	55.43	51.16	50.33	54.45	48.64	52.28	54.61	49.36		55.23	44.97	56.75
2023-09-26	45.55	44.46	46.84	43.17	40.53	41.18	46.19	42.53	43.61	42.25	39.78	38.92	41.28	44.07	41.35			61.08	79.16	84.34	78.34	81.45	73.45	87.45	76.21	77.61	76.38	84.24	82.72		59.23	62.48	57.81	54.45	53.29	64.54	55.88	53.47	54.94	53.82	56.87	58.23	57.16	58.43	58.83		59.8	59.43	54.75
2023-09-27	49.05	46.73	49.81	51.25	44.72	48.44	48.82	46.77	47.92	52.3	44.32	49.97	48.2	48.12	51.33			75.17	85.94	81.72	78.33	79.42	81.56	83.63	62.47	85.63	78.71	78.49	82.15		64.57	60.25	53.45	55.41	57.9	59.89	57.83	60.44	59.3	60.51	58.29	53.24	59.63	55.25	54.45		58.39	51.41	65.71
2023-09-28	53.16	54.12	60.97	55.8	57.35	58.11	61.35	57.37	54.19	58.61	57.03	55.27	52.45	50.51	56.45			94.78	97.72	102.91	87.81	90.87	88.3	94.21	89.34	90.29	98.14	93.65	73.14		70.21	61.2	67.59	67.46	58.08	65.43	63.49	63.85	57.63	63.07	66.71	59.82	63.28	63.29	62.04		60.59	63.19	65.13
2023-09-29	57.25	57.5	62.1	56.1	58.15	60	63.12	56.52	63.84	62.57	53.58	58.62	60.25	58.75	55.35			99.65	101.42	93.42	104.25	110.23	77.26	95.63	100.23	101.25	97.56	96.95	106.53		69.15	78.26	73.23	71.56	67.32	74.56	76.32	68.51	75.52	76.81	68.52	74.32	73.51	70.53	72.96		76.56	67.42	65.56
2023-09-30	57.25	58.62	59.69	54.62	63.62	59.42	54.07	58.25	58.32	60.75	62.26	61.21	58.62	59.03	53.17			113.02	99.1	100.24	118.41	78.62	113.32	102.34	105.62	98.62	106.81	107.26	109.54		68.48	65.67	65.41	68.41	69.31	71.75	65.41	60.74	70.69	63.07	62.25	64.37	63.72	67.63	69.37		74.57	85.17	74.82
2023-10-01	58.25	67.34	66.15	58.8	63.47	62.35	64.07	63.13	61.42	63	62.58	64.32	58.47	61.36	55.43			102.77	100.29	96.23	91.43	103.6	93.61	95.72	90.81	102.29	108.47	97.26	73.55		75.74	71.46	71.15	83.17	68.72	71.09	68.49	71.52	80.21	78.66	72.47	72	76.24	75.43	74.58		86.57	88.06	82.23
2023-10-02	73.63	73.9	70.17	70.63	70.17	75.56	69.16	70.38	70.78	72.17	69.16	70.06	66.08	67.42	63.28			90.06	96.53	91.61	98.17	86.61	95.73	97.75	92.92	85.64	102.16	95.47	70.16		72.2	82.92	75.42	73.08	76.39	73.48	76.71	72.1	70.32	72.39	72.92	72.29	84.31	75.12	80.15		92.32	79.16	95.54
2023-10-03	80.85
2023-10-04
2023-10-05
2023-10-06
2023-10-07
2023-10-08
2023-10-09	98.67	106.62	103.64	90.61	107.41	105.63	91.96	101.62	106.74	100.43	103.93	101.47	94.43	102.94	100.16			124.25	137.41	132.96	131.47	128.07	121.57	101.37	140.27	139.65	145.63	150.04	130.15		130.26	125.13	115.3	115.72	116.62	114.02	116.72	117.26	114.03	119.4	110.27	127.73	114.93	107.07	128.13		126.32	124.62	148.42
2023-10-10
2023-10-11
2023-10-12
2023-10-13
2023-10-14
2023-10-15
2023-10-16	116.27	110.72	114.32	113.64	113.25	105.45	118.42	117.54	121.29	120.36	128.07	117.12	112.31	120.23	102.54			156.12	124.96	133.52	135.72	118.87	150.49	139.52	142.21	102.64	126.34	144.64	146.24		142.37	150.34	133.49	136.27	128.23	133.79	130.64	130.78	123.45	126.85	144.76	128.32	114.93	107.7			161.7	158.74	134.22
2023-10-17
2023-10-18
2023-10-19
2023-10-20
2023-10-21
2023-10-22
2023-10-23	149.2	139.37	131.77	146.3	131.21	131.24	126.27	130.61	140.51	142.27	133.56	139.04	143.82	133.47	135.34			160.23	145.07	149.36	170.43	133.57	190.21	180.35	171.26	184.76	194.61	174.98	186.32		160.3	158.23	150.76	158.25	162.58	154.47	150.36	186.56	173.35	175.81	151.75	176.01	170.03	140.76			190.7	217.32	212.71
2023-10-24
2023-10-25
2023-10-26
2023-10-27
2023-10-28
2023-10-29
2023-10-30	176	182	170	180	192	189	175	179	170	150	159	153	162	153	153			164.48	167.53	184.59	190.23	180.72	220	234	201	232	213	216	217		162.3	198.72	166.72	175.23	152.45	155.42	194.23	199.63	235.49	213.45	217.63	202.53	203.45	165.15			235	212	229
2023-10-31
2023-11-01
2023-11-02
2023-11-03
2023-11-04
2023-11-05
2023-11-06	210	204	193	167	183	188	201	176	124	164	167	160	183	167																	165	169	187	178	192	220	212
2023-11-07
2023-11-08
2023-11-09
2023-11-10
2023-11-11
2023-11-12
2023-11-13	178	145	200	192	180	183	180	235	231	220	235	232	247	197																	153	191	215	238	228	283	252	253	193	196	255	239	183
[truncated: 42 more columns]

## Sheet: GSPE
	A3-1' 11/11（0902）~10/11（0903）												A3-4' 3/4（0904）~0/6（0905）							A3-6 9.8 lived4/4 9.9 13/15 9.10 9/15																A3-2' 10.12lived7/7									A3-3' 11.9lived 6/8
45171	5.99	6.35	6.11	6.09	6.44	6.29	6.37	6.07	6.6	6.11	6.56
45172	7.01	7.22	6.87	7.28	7.38	7.41	6.92	6.96	7.66	6.97
45173	7.67	8.28	9.06	7.97	7.7	8.47	8.25	7.97	8.18	7.86			5.27	5.89	4.35	4.35
45174	10.66	9.13	9.1	8.98	9.24	9.57	9.2	9.03	9.03	9.68			5.81	4.14	4.13	6.14	5.93	5.48
45175	11.04	10.89	10.78	12.09	10.04	10.56	10.42	10.86	10.91	10.11
45176	12.1	11.59	13.14	11.91	12.15	11.96	12.86	12.03	11.2	12.26
45177	12.87	14.98	13.51	13.92	13.12	13.73	12.36	13.23	12.93	13.1										6.27	6.14	6.34	6.76
45178	14.61	14.58	16.54	14.84	14.2	14.18	14.27	15.21	13.58	13.76										5.44（dead）	7.28（dead）	6.68	8.24	7.71	7.32	7.57	7.14	7.47	7.24	6.1	6.78	6.5	5.65	6.05
45179	16.03	14.85	15.56	15.84	14.92	15.83	15.65	17.21	14.34	15.06										9.65	6.15	6.85	7.26	7.19	6.13	6.64	6.42	7.33	4.98（dead）	5.43（dead）	4.98（dead）	5.30（dead）
45180	16.26	16.75	15.59	15.57	16.95	17.17	19.18	17.01	16.06	17.61										6.95	8.07	6.95	8.18	730	7.13	7.63	7.5	6.92
45181	19.63	19.98	19.78	21.25	18.89	18.12	17.83	20.02	20.14	18.72										7.93	8.87	7.76	8.13	8.46	9.06	9.31	8.87	8
45182	22.37	23.39	21.99	22.19	21.12	20.26	20.63	20.88	18.92	21.24										9.84	8.71	9.36	8.75	8.04	8.35	9.91	10.17	10.15
45183	16.83	22.27	19.76	21.51	23.68	22.33	22.04	22.15	21.11	20.44										9.61	10.89	10.99	11.67	10.3	9.97	9.43	11.23	9.82
45184	23.18	22.47	26.17	22.77	21.65	23	20.43	21.99	24.38	23.36										9.18	10.07	9.07	10.06	10.63	10.79	9.65	9.37	11.34
45185										24.24										12.85	13.44	13.92	12.03	13.42	11.95	11.45	13.19	11.5
45186	25.22	25.64	25.61	26.44	23.7	26.16	26.86	26.14	27.39	25.76										13.39	11.51	11.97	13.54	12.28	13.93	12.05	13.46	12.86
45187	25.85	27.98	28.66	26.72	27.94	27.16	28.13	28.56	27.11	27.65										13.36	13.19	13.11	15.15	15.57	13.66	15.01	15.01	14.19
45188	29.7	30.3	30.26	28.7	29.16	28.02	29.23	30.28	29.73	29.36										15.27	14.57	14.27	14.95	16.79	17.43	15.3	17.1	16.27
45189	29.54	31.16	30.63	32.02	29.91	29.74	31.34	31.51	30.37	28.12										16.02	17.37	19.63	16.57	18.73	19.24	16.73	17.17	18.03
45190	33.73	33.11	32.4	36.76	31.93	32.09	30.98	32.69	31.94	32.86										21.54	17.94	22.22	19.7	21.65	20.13	19.09	18.72	18.2
45191	35.63	36.29	36.34	35.94	35.09	34.82	35.65	34.91	35.85	34.97										22.64	19.12	21.36	19.25	21.64	17.16	18.78	20.6	23.68
45192	38.95	38.31	36.62	37.03	39.72	39.27	39.43	37.27	37.06	38.24										22.7	23.43	19.62	20.16	23.22	27.05	19.74	17.28	21.6
45193	42.86	43.05	42.31	41.92	42.35	42.01	43.82	42.91	45.25	42.67										24.56	26.3	18.49	24.81	24.9	19.92	21.96	29.47	22.3
45194	45.72	48.22	48.63	48.87	50.35	47.07	47.66	48.97	46.15	48.83										23.61	20.3	27.39	25.79	30.18	21.48	26.29	22.69	24.91
45195	57.04	51.93	51.98	54.12	52.18	50.16	52.74	50.54	49.13	51.72										26.57	28.61	28.37	22.71	25.77	29.32	32.7	23.51	24.87
45196	56.02	59.91	55.92	54.03	60.42	57.58	55.06	56.02	54.93	57.34										27.37	30.57	29.59	33.13	24.5	29.04	25.68	26.88	23.85
45197	57.52	64.98	60.95	52.64	56.75	64.01	61.26	56.28	51.32	59.8										27.41	24.62	28.49	26.45	31.78	29.32	26.22	34.52	26.4
45198	61.96	61.25	63.56	56.95	69.76	57.25	64.76	60.56	69.25	59.15										28.25	27.72	29.56	33.56	28.96	37.02	26.56	27.31	26.21
45199	67.9	64.96	62.44	68.32	64.76	66.54	77.09	62.1	76.42	64.29										29.24	32.84	32.07	37.42	38.28	27.62	29.9	26.69	30.74
45200	73.08	63.47	68.12	68.62	79.41	61.99	71.27	68.06	75.42	64.39										28.17	30.44	38.72	35.09	28.04	30.57	30.73	35.75	40.67
45201	69.09	61.54	74.17	72.89	75.07	69.96	65.66	93.41	65.7	60.47										44.36	39.64	32.28	37.12	32.54	38.26	28.74	32.91	33.04
45202	70
45203
45204
45205
45206
45207
45208	98.61	94.47	97.37	114.02	97.62	93.3	119.7	116.65	104.35											64.28	72.51	61.74	59.6	60.24	54.63	67.25	71.12	72.74
45209
45210
45211																																				6.6	6.96	6.75	7.02	7.32	7	6.21
45212																																				7.67	7.38	7.62	8.41	8.18	8.19	8.11
45213																																				9.26	8.91	9.23	9.62	9.65	8.57	8.87
45214																																				10.93	10.34	10.83	11.45	11.66	11.55	10.91
45215	165.87	149.54	152.67	128.96	120.5	134.67	120.12	95.03	147.55											90.64	80.38	88.27	57.51	86.19	67.36	70.26	73.59	76.34								12.48	12.9	11.62	12.65	12.48	12.84	13.18
45216																																				14.67	14.07	14.57	13.97	14.26	13.43	14.14
45217																																				14.84	15.47	15.02	15.46	15.84	15	14.45
45218																																				16.62	16.58	17.53	17.4	16.46	16.71	18.59
45219																																				18.68	20.53	17.5	17.57	17.67	18.59	18
45220																																				22.74	20.98	21.2	21.59	21.49	22.84	24.52
45221																																				23.87	23.24	23.15	24.87	23.32	26.17	25.55
45222	165.87	149.54	152.67	128.96	120.5	134.67	142.24	93.62												131.56	123.39	108.05	107.96	118.03	127.73	110.77	90.37	106.85								27.57	25.65	28.72	25.42	25.43	26.53	25.54
45223																																				28.02	27.96	29.24	28.28	29.85	31.07	28.20
45224
45591
45592
45593
45594
45595	119.02	153.17	139.16	91.98	146.59	129.75	156.23	余一只10.29处dead												144.23	134.61	169.49														37.45	40.42	39.74	38.1	39.56	37.89	39.72
45596																																				41.05	39.45	49.42	40.21	42.58	43.65	40.49
45597																																				41.32	46.79	44.61	43.85	43.31	43.77	46.24
45598
45599
45600
45601
45602	153																			144																41.21	43.86	39.45	45.42	46.61	45.7	49.49
45603
45604
45605																																													7.54	6.81	6.91	8.46	7.29
45606																																													9.21	9.57	7.43	8.32	7.68
45607																																													10.12	9.48	9.21	8.86	10.82
45608																																				62	54	68	50	54	64	52			11.68	10.2	13.42	11.6	12.61
45609	165	156	148	202	163															211	154																								12.84	12.42	12.54	13.89	11.72
45610																																													15.62	16.82	14.09	13.44	13.29
45611																																													15.07	15.06	15.26	14.16	17.69
45612																																													18.26	20.39	21.35	18.86	18.81
45613																																													18.83	20.74	17.88	19.45	17.87
45614																																													19.96	20.21	20.92	19.81	22.41
45615																																													23.31	24.56	22.55	21.97	21.77
45616																																				77.82	51.69	86.72	64.52	79.7	92.14				24.28	25.89	22.96	23.53	24.86
45617																																													25.39	23.58	24.35	23.31	26
45618																																													27.85	27.6	24.77	26.95	25.71
45619																																													28.06	30.53	28.78	30.09	27.95
45620																																													27.4	31.3	28.86	29.07	32.56
45621																																													27.42	31.28	27.72	28.84	32.3
45622																																				117.75	137.45	75.12	dead2只
45623																																													35.24	30.85	34.13	32.15	31.69
45624																																													35.2	34.04	36.41	41.69	40.01
45625																																													42.21	42.36	46.57	39.93	39.35
45626
45627																																													58.36	49.87	48.51	49.92	44.68
45628
45629
45630																																				152.93	181.25								74.57	63.21	69.21	62.16	58.66
45631																																													67.6	79.75	65.63	77.52	70.63
45632
45633
45634																																													83.89	74.93	95.78	79.54	80.63
45635
45636
45637																																				161.21
[truncated: 3 more columns]

## Sheet: NaF+GSPE100mg kg
	A3-7 1/1（0827）~2/2（0828）			A4-1'14/14（0826）															A1-7 1/1（0828）~2/2（0902）~1/2（0905）			A4-6' 4/4（0831）~10/10（0904）											A4-4' 13/13(0826)														A4-5' 13/13(0829)
2023-08-28	8.3	8.38		6.07	6.42	5.82	6.72	6.22	5.82	5.73	6.4	6.37	5.58	6.65	6.57	6.04	5.43		8.46														6.7	7.17	7.06	6.91	7.17	6.64	7.05	6.7	7.01	6.42	6.53	6.24	6.84
2023-08-29	9.6	9.24		7.19	7.21	7.19	6.28	7.13	7.29	6.54	6.25	6.96	6.52	6.76	6.14	7.03	6.93		8.5														7.48	7.14	7.55	7.63	7.26	7.05	7.13	7.63	7.1	5.75	7.83	6.94	7		5.82	5.78	5.25
2023-08-30	10.92	10.97		7.18	7.27	6.87	7.71	7.79	7.97	7.68	7.9	7.43	7.22	7.2	6.83	8.33	8.37		9.63														8.62	7.82	7.65	7.86	7.88	8.3	7.64	8.39	8.58	7.92	6.94	8.56	7.98		6.16	5.84	6.72
2023-08-31	12.62	11.73		7.66	8.74	8.11	9.59	7.86	8.41	9.48	8.92	8.2	8.68	8.57	8.47	8.37	7.96		10.81			6.73	6.7	6.57	6.56								9.25	8.25	9.17	8.49	8.11	9.25	8.57	7.54	8.91	8.87	8.53	9.38	8.77		6.84	6.35	6.75
2023-09-01	13.43	13.88		7.92	9.72	9.21	10.29	9.08	8.84	9.64	9.9	9.3	9.23	9.24	9.51	8.92	8.86		11.78			7.55	7.22	7.37	7.45	7.57	7.31	7.19	7.19	7.1	7.63		9.17	9.31	9.99	9.18	10.18	10.15	9.32	9.41	9.98	9.42	9.65	8.16	8.74		7.46	7.54	7.62
2023-09-02	15.55	13.88		10.24	11.58	10.7	9.88	10.04	10.18	9.96	11.04	10.47	11.38	11	9.61	10.04	10.08		13.19	7.16（At intervals of four days）		7.49	7.61	7.71	7.6	8.1	8.22	8.03	7.51	7.36	7.1		10.08	11.11	10.32	9.99	9.23	9.4	10.49	10.6	10.75	10.82	10.16	9.45	10.68		9.26	9.08	9
2023-09-03	16.41	14.62		12.84	12.4	11.74	12.36	12.54	10.91	10.69	11.32	11.41	11.43	11.63	10.76	12.1	10.41		7.83	13.46		8.75	8.65	8.05	9.3	9.22	9.75	8.81	9.09	9.37	9.44		11.8	11.52	11.9	11.65	10.18	11.85	10.44	12.16	10.97	10.27	11.48	11.29	10.91		10.39	9.92	9.73
2023-09-04	18.73	15.94		12.17	12.54	13.74	12.82	13.6	13.58	11.72	11.6	11.35	12.57	11.85	13.77	13.35	11.88		9.13	12.98		10.8	10.15	10.45	10.94	10.96	10	10.7	10.3	10.43			12.94	11.93	12.14	11.09	10.98	11.97	13.16	12.35	12.16	12.49	11.81	12.59	10.87		11.34	11.61	11.33
2023-09-05	20.04	17.09		12.68	13	15.34	13.47	13.96	13.79	14.71	14.41	14.82	13.17	13.19	13.11	15.09	15.16		10.42	11.42(dead）		11.57	12.63	11.69	11.81	12.13	12.66	12.78	12.04	12.62			11.88	12.06	14.07	12.83	13.37	13.06	13.17	12.39	13.25	13.6	13.68	12.82	12.93		12.8	12.13	13.24
2023-09-06	18.74	21.52		16.24	15.33	14.61	14.34	13.55	15.65	15.94	14.68	14.49	14.77	16.06	14.48	16.53	15.36		11.52			14.54	13.53	14.89	14.28	13.47	13.31	13.7	14.15	13.43			14.77	14.14	13.07	14.23	13.66	14.86	13.59	12.83	14	14.13	12.96	14.82	13.86		14.15	13.4	14.37
2023-09-07	23.04	19.3		18.371	18	17.25	15.4	15.56	16.56	16.26	17.88	15.5	15.97	15.92	17.58	17.42	16.24		13.14			15.5	15.41	14.83	14.81	14.68	14.8	14.91	15.63	15.25			15.74	14.9	14.38	15.64	15.77	15.35	15.32	15.03	15.53	15.75	14.76	15.38	15.34		15.04	15.5	15.21
2023-09-08	24.63	21.33		17.31	19.2	17.07	19.53	18.34	17.37	17.82	18.91	18.15	16.49	18.19	19.94	16.26	19.52		15.11			16.78	16.54	17.32	17.03	16.41	16.32	16.63	17.08	17.06			15.44	17.84	17.79	18.01	16.67	16.14	17.19	17.61	17.76	17.02	17.36	17.38	16		17.21	16.57	19.08
2023-09-09	26.33	22.47		18.35	20.28	18.46	18.39	19.09	20.46	17.76	17.86	19.06	20.06	21.3	20.13	19.01	19.21		16.55			17.95	18.53	18.47	17.93	17.77	17.59	17.91	18.54	18.61			14.08	17.47	18.22	18.91	17.51	17.82	18.66	18.41	18.34	18.71	19.12	19.8	19.36		18.26	19.12	18.51
2023-09-10	27.43	23		22.31	21.74	18	22.35	19.97	20.06	20.19	19.26	19.45	20.15	20.93	19.73	21.63	19.73		18.78			21.25	19.9	20.68	20.53	20.9	20.42	20	20.64	20.96			19.31	20.59	18.13	19.49	20	20.37	19.58	18.86	19.01	19.97	19.22	20	20		19.68	20.27	20.12
2023-09-11	28.93	24.48		18.64	21.27	20.41	21.62	20.25	21.85	22.78	22.51	22.45	21.36	21.49	22.16	19.69	20.29		21.05			22.21	23.32	22.27	23.65	21.98	22.32	22.17	22.54	23.31			19.59	20.06	18.52	21.03	20.86	20.04	21.19	20.29	20.53	20.36	19.45	20.27	20.19		20.92	22.13	19.96
2023-09-12	26.39	30.99		21.74	20.92	22.63	22.95	21.92	22.84	20.71	20.57	22.94	23.73	23.49	19.27	21.39	22.85		22.6			24.48	25.09	23.87	24.47	25.23	23.96	24.32	224.16	25.22			21.64	20.77	20.62	19.5	20.14	21.61	20.85	20.007	21.42	21.09	21.95	20.89	20.77		22.59	22.36	22.02
2023-09-13	32.32	28.18		24.39	24.12	23.95	23.46	22.78	21.06	23.21	20.46	22.61	22	24.85	23.94	24.78	22.05		24.14			26.56	25.73	26.7	25.52	25.08	25.53	26.11	24.87	26.91			21.24	22.16	21.4	22.08	20.67	20.72	21.73	21.76	21.95	20.94	22.85	20.13	21.63		24.58	24.32	24.77
2023-09-14	34.16	30.2		23.84	25.26	26.56	20.02	22.89	24.57	24.71	25.53	25.42	23.77	23.95	22.23	25.56	23.6		25.38			28.57	28.85	27.27	27.43	27.11	26.69	27.97	27.46	28.64			24.06	24.32	22.85	23.83	23.06	21.77	23.45	22.94	23.85	24.43	22.41	23.29	22.18		23.85	25.96	23.2
2023-09-15	36.34	32.02		26.02	25.68	29.01	27.07	26.02	26.12	25.04	27.77	26.13	27.08	26.61	23.22	27.1	27.77		26.39			30.62	29.48	28.94	27.15	30.04	31.25	30.12	29	28.13			26.83	25.21	25.97	23.85	25.07	24.82	25.57	23.46	26.28	24.97	24.9	24.75	23.22		26.32	27.65	27.73
2023-09-16	39.18	34.93		27.77	27.12	23.21	15.6	27.06	25.12	27.75	25.02	25.03	26.01	29.02	25.68	27.66	31.23		28.44			28.13	29.03	31.12	32.28	31.05	29.14	28.93	29.02	28.12			23.23	25.67	24.9	24.98	23.45	25.56	24.78	25.09	29.56	24.88	30.16	31.43	25.23		29.41	29.05	27.73
2023-09-17	41.35	38.27		31.32	29.51	30.27	30.64	29.14	32.86	32.48	32.64	27.21	29.03	27.68	31.82	33.14	32.33		29.61			31.94	30	30.74	32.16	29.71	28.94	33.52	30.51	31.5722			31.44	29.42	30.11	30.07	29.41	29.71	29.4	29.43	28.15	27.81	27.24	29.12	31.52		30.71	30.73	30.34
2023-09-18	43.16	39.78		36.1	36.55	34.04	35.55	35.75	33.15	30.65	29.46	31.95	35.7	31.77	32.98	35.54	32.23		31.32			33.16	33.12	32.05	30.11	31.68	31.21	30.56	31.42	30.63			31.77	32.72	33.83	31.06	32.15	31.54	29.49	31.96	32.95	30.15	30.15	30.25	34.01		32.52	32.64	30.9
2023-09-19	44.08	46.42		32.47	37.81	38.89	39.62	37.19	34.32	39.2	38.75	36.75	39.32	35.85	32.64	35.56	35.29		32.53			30.66	31.23	30.95	34.62	31.95	32.72	31.9	32.04	33.49			34.55	33.62	35.35	30.73	36.36	33.21	36.97	35.11	32.15	34.42	32.11	33.38	34.13		32.64	36.97	34.84
2023-09-20	51.46	49.81		38.47	42.55	38.67	43.85	36.14	41.93	40.53	36.75	43.51	38.74	39.04	44.2	41.41	40.57		33.41			33.51	34.42	34.58	36.37	33.79	33.43	34.06	32.79	37.4			36.76	35.4	35.19	39.75	37.8	41.76	39.18	37.86	34.62	37.43	36.64	38.26	36.68		39.99	35.84	32.57
2023-09-21	56.75	57.93		41.02	45.78	46.97	44.51	43.39	45.06	42.25	48.66	42.02	42.63	38.09	28.26	42.42	45.95		34.47			37.78	38.53	36.75	36.02	36.32	39.61	40.2	37.33	36.53			39.72	39.63	40.97	36.17	40.02	42.66	36.59	36.64	44.77	41.19	40.51	38.54	38.38		35.53	42.23	44.39
2023-09-22	61.26	61.2		49.26	48.24	47.58	42.38	44.89	47.42	43.92	46.86	44.27	39.22	43.18	40.27	46.03	44.48		36.75			41.69	40.73	41.23	40.83	44.89	43.35	43.87	42.2	41.93			39.02	42.01	40.05	42.52	46.59	44.14	42.34	42.81	40.29	39.12	41.34	40.32	28.91		43.16	43.52	46.57
2023-09-23	67.84	66.47		49.3	50.16	53.64	52.14	43.62	52.75	45.6	47.58	52.97	45.25	48.6	48.51	48.3	49.07		38.23			45.65	44.35	43.95	45.34	46.98	46.03	43.75	48.6	46.62			45.73	47.71	47.96	50.3	45.53	49.57	48.04	50.14	48.27	48.57	45.15	53.64	45.6		51.89	48.6	45.81
2023-09-24	75.14	74.96		41.39	48.96	48.51	51.72	56.67	46.43	46.92	43.38	45.82	50.25	49.37	52.23	46.84	45.56		42.2			41.58	41.7	49.36	51.79	48.27	51.64	50.67	48.97	47.92			46.84	44.34	45.51	46.81	47.36	49.57	46.31	52.37	49.63	45.51	48.87	44.35	44.21		49.21	53.15	51.51
2023-09-25	82.46	79.91		52.58	49.04	52.45	47.16	49.83	50.24	53.46	35.33	53.46	45.76	44.49	47.89	49.45	56.08		44.31			55.53	55.16	58.47	56.49	54.49	55.73	60.12	55.38	58.23			53.12	52.29	52.08	49.31	49.97	49.47	48.21	50.23	55.28	49.48	47.21	48.56	47.02		55.87	52.45	59.59
2023-09-26	86.48	86.76		55.09	56.12	57.03	67.12	64.52	64.13	59.13	57.75	60.93	59.45	66.39	63.52	61.5	64.51		46.83			58.33	60.57	62.11	60.94	58.72	59.12	64.85	61.87	59.38			59.55	61.47	62.79	58.43	65.94	55.05	60.39	56.41	56.24	59.78	60.97	62.96	58.45		57.84	53.44	58.96
2023-09-27	93.2	96.19		71.51	73.09	68.65	67.22	59.35	63.5	64.37	61.23	60.93	71.24	59.47	68.13	62.18	65.04		51.6			63.7	65.47	62.61	63.37	69.04	65.43	65.57	64.79	64.37			65.1	67.32	60.59	72.37	66.21	61.46	62.7	67.05	69.47	61.48	64.02	61.96	65.31		63.65	56.15	59.05
2023-09-28				77.21	64.79	73.96	78.11	69.05	59.45	67.58	70.58	66.17	71.05	71.27	63.85	76.31	75.67		57.42			69.1	72.61	69.45	71.36	71.9	65.9	72.54	70.95	75.11																	61.68	69.07	67.48
2023-09-29																			50.5
2023-09-30
2023-10-01
2023-10-02
2023-10-03
2023-10-04
2023-10-05
2023-10-06
2023-10-07
2023-10-08
2023-10-09	135.1	140.37		112.63	85.46	106.46	107.82	94.32	106.28	98.76	107.78	126.12	106.32	106.38	77.51	104.14	73.51					114.7	107.23	118.76	126.47	114.96	117.41	114.3	112.95	107.46			108.75	112.4	127.46	112.49	138.66	125.37	107.25	123.13	115.23	104.23	120.23				125.18	95.36	107.46
2023-10-10
2023-10-11
2023-10-12
2023-10-13
2023-10-14
45214
45215	165.43	164.76		131.27	113.27	115.44	107.25	123.64	131.94	114.24	128.75	138.06	124.95	114.22	113.34	75.48	76.41					136.78	150.03	147.67	162.3	146.41	138.71	133.42	138.41				127.02	135.44	144.67	134.24	119.32	143.27	128.83	128.41	149.49	147.66	162.75
45216
45217
45218
45219
45220
45221
45222	184.65	216.52		166.73	168.85	180.35	164.79	142.49	136.52	139.26	135.31	149.1	89.52	128.74	94.57	160.25	132.74					160.57	153.37	164.76	189.76	162.4	159.51	171.83					158.64	120.58	155.84	178.43	153.62	155.24	153.61	164.87	154.29	177.52	171.84				153.2	141.76	140.24
45223
2024-10-25
2024-10-26
2024-10-27
2024-10-28
2024-10-29
2024-10-30	239	175		126	146	166	179	162	111	130	192	153	170	205	182							222	192	204	196	162	158	167					176	164	186	174	167	171	202	149	176	115	169				186	199	180
2024-11-01
2024-11-02
2024-11-03
2024-11-04
2024-11-05
2024-11-06				210	173	198	165	127	122	104	151	149	146	155																																	151	138	138
2024-11-07
2024-11-08
2024-11-09
2024-11-10
2024-11-11
2024-11-12
2024-11-13				148	162	167	172	154	138	226	172	169	206	181																																	155	136	224
2024-11-14
[truncated: 26 more columns]

## Sheet: NaF+GSPE200mg kg
	A1-5 11/12(0828)~10/12(0829)													A5-4' 11/12(0826)												A1-6 14/14(0826)															A5-5' 15/16(0829)~14/16(0902)
2023-08-28	7.0（dead）	6.04	6.35	6.97	5.86	7.14	6.61	5.42	6.81	7.04	5.5	6.84		7	7.92	8.14	6.16	6.26	8.04	8.2	6.63	7.32	7	7.12		6.22	5.11	5.3	5.47	5.75	5.94	5.35	5.4	5.52	5.81	5.33	5.8	5.46	6.08
2023-08-29		7.79	8.57	6.73	7.52	6.14	7.36	7.58	7.06	5.27	8.4			9.6	7.44	7.97	9.09	9.41	9.09	7.16	7.99	8.38	7.41	7.78		6.98	6	5.93	6.37	6.13	6.75	6.17	6.28	6.52	5.92	6.09	5.95	6.58	6.81		4.62	4.46	4.46	5.08	4.41	4.33	4.87	4.05	4.58
2023-08-30		8.37	8.66	9.06	7.56	6.86	9.39	7.88	6.2	7.46	8.56			10.83	10.59	8.29	8.65	10.22	9.28	8.32	8.04	9.54	8.45	8.77		7.16	6.67	6.96	6.5	7.03	6.8	7.1	6.44	6.76	6.49	5.94	7.08	6.67	6.72		5.58	4.77	3.68	5.31	4	5.06	4.62	4.63	4.38
2023-08-31		10.29	7	8.46	9.99	9.35	8.53	9	9.53	9.24	7.61			9.58	10.89	10.81	11.76	9.65	10.23	11.85	9.69	8.87	9.27	8.79		7.5	7.17	7.15	6.59	7.02	6.55	7.2	6.95	7.76	7.79	7.08	7.66	7.12	7.45		3.76	5.75	5.21	3.78	6.29	5.08	5.47	5.36	5.32
2023-09-01		10.63	8.15	9.52	10.35	11.18	9.33	10.49	7.75	9.41	10.73			12.1	10.66	13.16	10.57	10.09	11.56	10.52	9.89	12.24	11.05	13.46		8.2	7.95	7.84	8.32	7.24	7.37	8.49	8.76	7.97	7.45	7.99	7.78	8.94	7.87		6.38	4.18	6.34	5.79	6.33	6.35	6.15	6.07	6.28
2023-09-02		11.63	11.05	10.19	10.34	11.92	11.71	8.71	8.23	11.1	10.31			11.94	13.17	14.53	12.02	14.5	13.34	12.43	10.95	10.62	11.49	11.76		7.99	8.83	8.77	8.78	9.19	9.07	9	8.59	8.36	8.8	8.77	8.19	8.62	9.63		6.29	6.63	7.11	6.85	7.23	6.72	7.84	6.78	7.27
2023-09-03		8.63	11.14	11.03	9.39	12.18	12.28	13.26	12.5	13.21	11.04			14.33	12.69	16	14.77	14.25	13.69	12.36	16.41	13.15	12.29	13.07		8.86	9.51	9.97	8.99	9.56	9.71	9.1	10.84	9.64	9.56	9.3	9.08	9.9	9.54		8	7.47	7.86	7.71	8.07	8.81	6.77	7.87	8.11
2023-09-04		14.09	13.17	13.64	9.67	13.53	11.49	11.74	13.25	9.34	12.16			17.65	17.75	14.28	13.83	15.79	15.18	15.83	16.34	14.67	13.25	15.08		10.58	10.57	11.59	9.88	10.56	9.58	10.43	10.35	10.22	9.8	10.58	11.05	11.17	10.22		8.57	9.36	8.94	9	8.45	9.14	8.96	8.46	9.37
2023-09-05		15.04	12.75	12.68	14.63	13.69	10.24	13.83	14.64	15.11	9.98			19.25	17.65	16.18	15.41	19.14	16.05	16.71	16.21	18	16.68	14.77		12.09	11.65	11.56	12.52	12.49	11.72	11.1	11.08	11.51	11.03	11.74	10.25	10.76	11.43		10.42	10.03	9.63	9.53	10.56	9.83	10.24	9.98	10.81
45175		13.85	10.98	16.27	16.28	10.65	16.7	14.96	13.6	14.57	15.89			18.71	18.76	20.48	17.43	17.85	16.04	17.46	15.92	20.88	18.81	17.24		12.39	12.33	12.36	12.26	11.83	12.57	11.8	11.5	11.45	11.55	11.56	13.17	12.43	12.36		11.33	11.07	11.49	11.79	11.72	11.48	12.14	11.05	12.22
2023-09-07		15.66	17.43	14.55	14.64	16.62	14.56	11.83	15.19	11.46	17.07			18.72	19.28	18.54	22.04	20.21	21.66	20.07	20.12	18.67	17.83	17.26		13.51	13.29	13.64	12.22	12.6	13.36	13.26	13	13.53	13.81	12.52	14.37	12.81	13.18		12.13	9.04	12.43	13.45	11.79	12.09	12.6	11.86	13
45177		18	12.35	16.59	15.23	15.53	18.42	17.43	17.39	16.34	12.31			20.27	21.52	22.06	23.43	23.39	20.96	18.91	19.7	22.03	20.02	20.21		15.05	15	14.11	14.96	14.33	13.7	14.21	14.44	14.4	13.64	14.52	15.1	14.86	14.09		14.39	14.5	14.59	14.46	13.6	13.6	13.85	14.67	10.25
2023-09-09		19.45	16.06	18.28	17.46	16.88	12.9	18.19	18.54	16.25	13.29			21.16	21.33	24.94	23.21	24.74	20.16	23.53	23.06	22.46	20.67	20.53		15.32	15.42	14.98	15.1	15.67	16.18	16.08	17.19	15.6	15.81	16.06	15.65	15.94	14.79		16.16	14.71	15.38	15.81	15.99	14.66	15.72	15.19	14.79
2023-09-10		20.47	18.47	19.02	13.23	18.96	17.03	19.35	17.37	21.67	15.29			23.58	22.11	24.81	24.06	22.34	22.76	24.62	26.56	25.64	26.92	23.99		16.54	17.4	17.93	16.62	16.84	15.91	14.54	15.2	16.88	16.08	15.73	15.71	14.69	16.26		17.69	17.91	16.02	16.72	15.91	16.18	12.67	16.38	17.43
2023-09-11		15.44	13.1	23.11	17.99	19.42	17.29	20.75	20.71	20.22	20.55			27.49	24.34	23.78	24.41	25.22	23.51	22.93	25.94	22.62	26.78	25.91		18.7	17.99	18.57	16.89	18.21	18.06	18.04	17.29	16.61	16.97	17.82	16.63	17.49	17.15		19.07	18.31	18.15	14.33	17.47	16.37	16.25	18.67	18.21
2023-09-12		21.62	23.79	21.3	20.23	16.69	19.14	14.48	22.09	21.66	18.33			25.58	25.07	28.62	24.98	23.94	26.07	27.15	28.99	28	27.08	26.59		17.92	17.02	18.22	16.83	18.55	18.55	18.61	19	17.38	17.71	18.39	17.16	18.62	17.07		19.08	19.35	15.61	19.98	19.31	15.79	19.68	19.98	20.46
2023-09-13		24.09	24	25.7	18.28	15.3	21.42	23.33	20.25	23.04	20.14			30.05	26.23	27.68	27.28	27.88	30.58	26.51	29.43	25.13	28.4	26.78		19.95	18.96	19	18	17.69	17.47	19.09	18.36	18.22	19.42	18.08	19.21	19.76	17.93		22	22.35	21.19	19.44	21.51	20.51	16.73	20.5	21.26
2023-09-14		26.8	24.83	25.19	25.26	25.32	22.71	16.03	21.82	19.64	21.96			31.17	29.05	27.81	31.49	32.5	26.3	30.17	27.68	29.95	27.7	31.95		19.27	18.93	18.73	19.18	20.56	18.4	19.73	20.28	20.84	19.94	18.07	18.93	19.92	19.23		22.23	22.94	21.9	24.1	23.26	21.37	23.66	21.56	16.73
2023-09-15		28.12	27.63	20.96	24.19	26.02	16.89	23.64	26.44	26.85	23.48			32.27	28.13	31.2	31.12	27.57	32.27	34.24	28.2	33.62	33.4	28.92		19.36	20.12	21.37	20.22	20.89	29.24	21.46	19.69	19.57	20.89	20.9	19.36	19.08	19.84		23.17	24.75	22.05	25.11	22.73	24.02	22.9	24.47	22.77
2023-09-16		23.85	19.67	28.45	31.25	26.13	27.45	28.31	30.52	32.16	32.16			38.56	35.24	35.4	33.64	33.06	31.42	36.12	35.02	33.67	31.35	36.12		19.53	19.06	19.38	20.99	20.86	19.58	19.75	19.66	21.48	29.35	20.88	20.21	20.16	19.34		26.52	27.41	26.02	25.33	26.92	17.88	26.35	24.06	24.36
2023-09-17		34.08	32.12	30.54	28.21	27.6	26.14	31.27	29.96	19.68	24			38.45	31.34	33.67	35	36.11	31.4	33.04	33.64	35.41	35.26	38.5		23.65	24.51	21.06	22.83	25.47	22.14	21.23	25.47	24.47	24.21	22.48	23.12	23.16	21.92		22.92	26.74	27.61	24.3	25.33	24.37	24.07	26.38	17.8
2023-09-18		36.68	30.28	32.84	34.36	34.65	36.74	29.45	26.75	21.13	30.25			34.44	41.57	35.6	37.02	38.84	38.51	38.79	41.5	38.49	35.96	36.66		26.12	26.32	24.46	25.57	23.45	26.51	25.46	29.54	27.79	25.02	24.98	27.74	25.32	28.76		27.89	27.54	23.59	22.34	29.44	24.85	27.91	24.03	28.21
2023-09-19		40.49	35.42	38.22	39.89	36.89	32.13	32.69	28.57	31.77	22.22			41.52	41.54	41.43	39.61	35.42	38.56	43.97	38.23	43.69	41.25	39.25		31.25	25.56	27.95	26.51	31.32	25.68	26.3	29.78	30.11	26.72	27.46	27.49	29.04	27.23		24.57	29.51	30.23	28.51	30.31	28.38	31.44	25.75	30.6
2023-09-20		44.51	44.12	40.92	34.83	35.72	24.43	42.13	34.75	38.07	31.72			42.73	44.91	45.67	47.29	44.17	39.09	46.53	41.71	48.54	43.51	44.76		31.72	30.38	31.62	26.64	33.41	27.67	27.85	27.66	31.12	29.37	29.18	30.24	29.5	27.35		26.57	32.54	31.93	33.35	25.87	32.84	34.57	19.39	33.34
2023-09-21		38.1	49.1	44.35	38.13	48.6	39.94	43.49	48.16	35.24	26.88			53.93	50.22	50.72	46.46	45.95	51.97	49.38	45.03	53.76	48.84	45.2		36.05	38.02	32.18	35.7	37.38	33.53	37.1	33.97	32.83	31.05	33.26	31.52	32.72	35.62		36.1	29.43	30.51	37.18	35.07	36.36	38.15	28.94	36.12
2023-09-22		52.84	50.23	42.86	47.51	47.54	52.85	38.9	42.32	41.65	29.32			54.74	47.78	47.31	47.31	53.98	53.29	51.12	51.85	52.97	51.28	44.57		36.31	40.29	34.19	38.3	41.23	35.95	36.85	36.98	34.13	36.62	41.28	39.13	37.02	34.78		38.81	40.97	38.87	39.42	33.43	33.71	39.79	30.08	39.43
2023-09-23		58.08	45.78	31.36	47.06	45.73	51.68	56.04	56.91	52.74	41.16			54.24	55.39	64.01	60.17	55.34	60.12	60.36	62.21	58.75	49.94	59.73		39.78	43.45	38.01	40.71	43.93	39.28	39.45	36.18	37.33	37.2	42.81	39.01	38.22	38.43		46.77	43.95	42	43.89	34.92	43.68	41.78	23.12	33.04
2023-09-24		56.61	44.84	50.95	57.34	45.32	44.43	40.13	50.2	53.45	30.55			57.75	57.65	52.71	56.31	59.36	47.68	56.74	51.42	50.66	54.72	54.73		37.87	39.2	37.35	41.84	38.62	38.5	35.19	42.51	36.67	38.37	36.52	38.37	43.65	35.97		35.78	42.74	25.63	34.53	46.43	46.95	46.37	45.51	43.1
2023-09-25		55.39	60.91	68.74	67.21	55.65	62.32	37.72	66.54	54.23	47.56			68.34	73.45	62.44	67.49	58.02	70.05	66.38	60.37	68.45	66.22	55.17		41.31	42.65	41.43	43.14	46.14	48.75	42.43	45.05	44.46	45.35	44.53	48.52	42.83	48.11		41.74	56.54	53.59	55.34	42.28	48.52	52.18	29.89	40.13
2023-09-26		64.66	74.12	66.25	58.71	71.75	59.44	59.41	69.5	48.88	38.7			81.33	77.39	73.14	76.49	67.45	63.49	73.29	65.49	75.65	75.55	69.38		49.29	56.04	51.73	55.44	48.16	49.54	50.28	50.87	51.47	49.26	47.95	49.4	55.75	46.66		53.46	53.14	54.69	59.54	57.87	53.83	41.81	51.57	44.76
2023-09-27		71.58	80.73	72.28	63.35	63.52	79.15	77.02	64.57	42.92	54.73			78.53	74.29	82.71	81.47	80.51	67.92	73.71	80	80.36	89.47	69.82		57.15	56.84	47.91	51.23	58.12	53.29	51.23	53.17	51.05	53.31	52.09	54.75	52.53	49.57		52.76	59.04	45.04	59.31	61.33	32.21	57.54	43.19	57.96
2023-09-28		68.58	85.19	82.48	75.31	68.34	80.54	65.17	58.55	75.33	43.92			89.46	86.53	78.02	90.27	77.9	72.93	86.34	70.06	87.32	74.21			61.62	56.24	51.98	55.42	59.81	58.46	61.25	64.37	55.7	56.98	61.55	51.92	51.2	53.42		63.22	62.47	66.17	52.1	62.51	36.24	47.82	61.7	68.29
45564		71.65	70.23	72.35	91.12	72.68	78.76	86.95	79.74	46.23	59.25			82.35	93.95	80.65	90.26	75.24	79.27	97.85	92.57	74.34	91.96			67.28	59.68	63.13	69.28	58.52	60.23	67.56	69.27	65.63	61.26	53.27	61.28	62.43	51.28		66.34	68.35	66.18	53.97	68.62	56.74	60.75	64.56	51.21
45565		76.54	97.46	76.02	83.24	83.19	90.17	50.16	76.93	75.75	63.51			84.87	84.35	84.64	95.17	96.45	77.52	100.02	96.63	97.56	82.75			61.64	71.36	61.72	61.74	62.19	66.56	70.45	60.74	63.68	66.03	54.19	61.34	55.9	62.54		70.04	73.21	58.59	72.26	75.36	70.61	74.41	43.17	67.45
45566		49.5	83.41	94.44	84.67	77.6	80	64.36	76.61	77.54	94.34			100.64	85.79	84.55	78.91	90.34	99.25	99.54	99.46	100.57	83.09			65.5	67.76	57.52	67.44	63.55	66.25	72.46	63.15	69.04	72.79	65.71	60.54	56.33	64.29		66.55	68.35	76.36	75.18	75.85	73.6	74.68	73.5	80.19
45567		85.34	98.63	89.48	88.16	84.22	80.84	53.64	96.65	70.12	78.17			86.07	90.64	99.43	101.46	104.89	97.44	79.41	83.06	104.06	83.74			73.07	67.71	69.34	59.99	67.14	70.34	72.41	67.31	61.07	70.32	62.26	57.52	72.34	60.01		75.42	84.12	79.43	79.96	77.95	58.12	76.7	68.6	76.67
45568		90												90—95												70															75—80
45569
45570
45571
45572
45573
45208		130.4	101.93	128.72	130.49	117.62	77.22	121.68	117.46	91.34	101.99			132.29	123.06	120.12	145.47	125.3	132.89	108.18	118.69	113.95	106.62			96.44	87.35	97.56	91.63	90.6	105.63	98.02	100.76	86.29	93.16	92.16	78.47	100.36	96.05		106.99	115.51	106.67	91.67	106.57	92.4	115.07	100.25	106.77
45209
45210
45211
45212
45213
45214
45215		145.92	127.11	148.93	145.46	160.02	115.93	176.54	101.71	148.23	134.56			170.34	145.11	149.61	167.45	134.29	150.23	152.53	122.96	140.41	156.56			108.65	122.05	110.41	111.35	107.16	105.54	110.14	105.54	107.15	127.41	99.27	110.06	106.84	112.82		138.7	128.84	90.34	54.73	122.76	90.56	103.34	120.29	105.39
45216
45217
45218
45219
45220
45221
45222		160.96	160	140.62	160.76	156.19	115.47	112.06	151.07	161.21	192.47			152.85	156.63	162.79	150.83	156.92	136.74	148.17	160.23	175.21				115.6	120.54	114.16	115.37	119.22	123.67	122.5	144.72	125.62	117.11	128.5	116.74	110.47	110.01		132.25	134.76	141.52	154.26	130.43	128.76	110.37	121.36	110.22
45223
45224
45225
45226
45227
45228
45229		154	175	176	123	169	167	124	204	167	156			195	178	167	174	154	169	202	163	151				138	135	129	125	112	126	123	138	152	124	128	137				122.17	136.14	130.16	96.69	113.69	115.21	133.93	95.04	109.7
45597
45598
45599
45600
45601
45602		156	250	140																																					140	176	121	135	129	147	145	155	158
45603
45604
45605
45606
45607
45608
45609		183	130	143	183	152	226	171	157																																209	134	155	161	180	179	171	179	176
45610
[truncated: 40 more columns]

## Sheet: NaF+GSPE400mg kg
	A6-6' 13/13(0828)														A6-3’ 9.2 14/14 9.3 11/14 9.6 10/14 9.9 9/14 9.10 8/14																	A6-1’ 9.18 12/12												A6-2’ 8/8(0918) ~13/14（0920）~3/14（0921）~0/14(0922)
2023-08-28	5.9	5.8	5.39	4.59	5.1	5.27	5.72	5.81	5.36	5.48	4.23	6.5	5.64
2023-08-29	5.6	5.85	5.75	6.28	4.13	5.86	5.82	4.81	6.02	5.48	5.32	4.53	5.13
2023-08-30	6.14	6.09	5.15	5.47	5.9	6.26	5.26	6.36	6.88	6.26	6.74	4.28	5.93
2023-08-31	6.94	6.93	6.99	6.23	7.25	7.12	6.11	4.92	7.68	7.12	6.02	6.81	6.67
2023-09-01	6.77	6.7	8.12	8.56	7.49	7.69	8.3	7.71	6.91	7.75	7.76	8.05	5.79
45171	8.62	9.3	8.78	9.15	8.22	8.67	7.71	8.48	7.95	9.56	8.63	8.84	6.58		3.38	5.1	4.67	4.92	4.96	5.05	5.29	4.95	4.83	4.72	4.28	5.42	4.67	5.27
2023-09-03	9.87	9.43	10.47	7.6	10.6	9.36	10.13	9.03	9.25	9.63	9.85	10.26	8.8		5.4	5.05	4.25	4.82	4.09	5.52	4.58	4.54	4.66	4.82	5.26	3.63（dead）
45173	10.47	8.21	9.51	11.27	10.83	11.55	10.55	10.02	10.92	11.07	11.02	10.64	11.69		5.57	4.45	5.39	6.45	6.51	5.51	5.46	4.69	5.71	6.2	4.88
45174	11.78	9.22	12.02	12.49	11.56	12.3	11.78	11.67	12.01	10.94	12.71	11.66	11.39		6.25	6.36	6.01	6.04	7.37	4.78	6.64	5.19	5.52	5.95	7.27
45175	14.73	13.3	13.76	13.43	14.41	11.51	12.71	14.03	13.8	13.21	14.14	12.23	13.59		7.45	6.62	6.01	7.03	7.8	5.75	7.69	7.24	8.25	8.34
45176	15.11	14.18	14.65	14.4	14.03	14.15	15.27	13.45	13.81	13.21	13.31	14.44	11.22		7.9	8.3	7.09	5.7	8.7	7.66	5.9	6.84	7.37	8.22
45177	15.07	15.74	16.46	14.56	15.77	14.98	12.79	15.6	16.99	14.81	17.24	16.17	16.78		8.95	10.32	6.56	9.46	8.64	9	7.86	9.74	8.08	6.78
45178	17.88	15.72	15.96	17.52	16.65	17.4	16.41	16.18	17.13	15.41	17.69	13.96	16.94		10.73	8.74	8.9	6.56	7.07	9.66	10.62	9.26	10.05
45179	19.05	19.05	15.12	18.7	17.6	17.65	18	16.46	18.61	16.84	17.19	17.6	17.55		10.28	9.82	12.11	10.23	14.1	10.92	12.02	12.63	12.42
45180	19.13	17.84	19.7	19.69	18.58	18.13	18.28	16.1	17.34	18.71	19.42	19.24	17.98		11.14	13.19	11.12	9.85	13.15	12.29	14.04	15.8	14.1
45181	20.6	20.56	18.49	19.53	17.84	18.95	18.75	19.17	20	19.83	19.19	20.43	16.76		14.73	12.24	15.59	12.57	15.84	18.01	11.44	14.3	15.32
45182	21.27	21.09	17.54	20.69	20.53	20.07	21.56	19.79	18.58	20.64	19.34	20	19.31		17.68	16.73	20.03	15.49	12.97	18.1	13.65	17.33	14.8
45183	20.57	22.03	20.41	21.65	22.09	19.78	18.9	17.77	20.53	21.07	20.08	19.94	20.87		19.28	20.04	15.53	15.68	16.62	18.69	20.55	21.94	17.87
45184	21.57	21.41	19.01	21.81	20.42	23.34	22.41	21.02	21.8	22.78	23.09	22.65	22.34		18.72	17.09	21.14	19.94	20.24	22.44	23.8	21.92	17.31
45185	25.31	25.75	25.86	26.02	24.33	24.32	24.85	25.89	24.36	24.42	24.86	25.42	25.41		20.75	21.65	24.65	22.32	23.48	24.65	20.15	20.21	25.45
45186	25.45	24.87	24.43	24.35	26	27.35	26.51	21.67	24.83	25.85	25.75	23.16	25.32		20.23	20.14	26.48	24.75	23.56	22.33	24.74	22.91	20.88
45187	27.05	29.43	30.32	23.17	30.54	28.64	28.93	27.42	27.3	25.84	29.12	29.26	27.44		21.05	23.29	23.93	21.57	25.52	23.99	27.36	25.22	21.1								6.92	7.39	7.34	6.59	6.79	6.21	7.2	6.3	7.11	6.2	7.93	6.99
45188	31.91	28.49	30.99	31.97	30.99	32.56	30.9	29.12	28.42	29.35	32.18	29.92	24.63		29.5	22.9	27.55	25.6	22.6	27.52	25.48	23.07	24.25								8.66	7.35	7.45	6.69	7.77	8.16	8.15	7.17	7.26	6.8	7.39	7.65		7.14	6.66	6.83	6.59	6.79	6.67
45189	35.24	33.14	34,36	34.15	35.38	32.52	32.25	30.46	26.9	34.41	31.96	33.89	30.49		31.43	26.46	29.98	25.26	25.03	27.72	25.17	27.53	29.38								8.67	8.84	8.17	7.54	9.71	8.02	8.21	8.24	9.26	8.48	8.25	8.11		5.98	5.93	6.08	6.41	6.03	5.47
45190	38.64	35.35	35.84	34.68	36.81	36.9	28.71	33.39	39.74	36.85	39.45	34.06	36.74		28.71	30.65	31.12	32.54	28.71	26.32	28.03	27.17	26.39								9.34	10.28	9.34	8.98	8.56	8.71	8.5	9.18	9.94	8.21	9.71	8.83		5.25	5.74	5	5.3(dead）	5.2(dead）	5.55(dead）
45191	44.34	37.01	43.97	42.78	40.35	33.28	41.35	42.92	36.63	39.44	42.79	39.38	39.04		36.7	28.46	33.12	33.69	31.09	29.64	31.59	29.04	28.4								11.57	9.64	11.6	11.15	10.59	10.67	10.36	11.06	10.7	10.46	9.94	12		5.8(dead）	6.4(dead）	5.6(dead）
45192	42.51	41.31	44.82	39.62	38.61	46.32	46.51	35.13	41.97	44.23	40.62	45.17	44.62		26.3	32.31	31.75	30.05	36.27	29.31	34.29	29.56	34.33								11.38	11.31	11.05	9.78	10.84	10.48	10.35	11.92	10.44	11.21	12.11	11.43
45193	46.15	48.91	44.65	50.51	47.91	47.25	41.32	45.59	43.86	50.65	43.94	48.42	37.75		36.47	34.26	31.59	33.81	31.76	38.49	31.47	36.21	31.07								12	11.73	11.74	10.89	11.64	12.24	12.3	11.13	13.08	11.64	11.01	11.74
45194	51.65	51.65	52.64	54.05	47.93	50.23	54.53	40.56	44.56	52.47	49.24	47.51	47.23		38.93	38.71	38.73	36.91	33.49	33.56	41.2	33.93	34.23								12.88	13.57	11.87	13.112	13.05	12.88	12.9	13.23	14.21	12.16	12.94	12.47
45195	60.61	54.66	62.01	60.46	58.68	58.27	54.62	58.51	52.67	44.86	51.31	50.56	56.61		35.27	36.08	41.95	38.13	38.24	35.36	36.06	40.79	39.31								14.32	14.63	13.14	13.98	12.88	13.83	14.65	13.5	14.34	15.45	14.03	13.99
45196	55.75	64.23	59.44	56.55	50.45	59.58	52.39	60.25	56.82	61.27	45.45	60.5	54.9		41.23	39.4	41.37	49.65	37.09	43.12	39.26	38.85	39.8								15.43	16.73	15.86	15.47	14.38	14.33	15.86	15.32	16.05	15.74	14.85	15.01
45197	65.06	66.01	58.41	65.26	63.28	52.33	60.77	57.89	67.83	64.71	64.81	58.95	67.89		44.95	41.72	43.13	46.55	50.79	40.87	42.11	41.92	39.91								17.02	18.63	16.98	16.6	15.9	17.29	15.87	17.13	17.19	16.51	17.64	16.8
45198	68.23	67.23	65.26	70.23	72.16	67.02	66.66	56.78	70.32	61.26	67.23	62.67	76.95		46.25	42.34	43.15	52.95	45.95	42.74	42.67	48.15	47.29								18.01	18.72	17.85	17.98	18.16	17.17	16.82	17.12	18.19	19.34	16.91	17.65
45199	65.81	68.52	75.49	67.94	80.83	60.43	74.75	71.51	79.63	68.4	74.51	73.42	72.52		40.02	48.48	46.17	42.32	46.77	41.54	45.43	47.86	54.42								18.16	19.2	18.44	16.75	17.8	19.09	17.6	18.19	17.57	18.45	19.56	17.06
45200	59.31	63.67	77.2	64.25	66.02	65.91	70.15	72.02	71.58	68.31	68.12	66.47	70.19		42.32	41.37	55.31	50.69	42.82	49.36	53.26	49.61	48.56								19.77	18.14	18.62	18.78	18.38	17.09	17.09	18.01	18.48	18.41	18.04	19.43
45201	68.84	78.96	79.34	70.16	66.9	72.07	76.12	67.25	73.26	79.64	79.27	71.43	74.36		40.24	46.39	52.12	54.48	58.06	51.74	47.63	50.06	45.97								18.24	17.23	18.87	19.87	18.45	18.41	19.78	18.64	17.25	18.96	18.23	18.42
45202															50.55	55.58	40.41														18.26	17.97	19.66	19.66	19.33	20.28	20.48	19.07	19.83	19.07	19.07	19.31
45203															53.67	60.06	38.62(dead)														20	20.91	21.1	22.36	19.37	21.48	20.42	22.31	21.19	20.33	20.76	21.72
45204																															23.98	22.67	23.96	20.98	23.54	22.96	22.14	22.5	22.78	22.6	21.69	20.03
45205																															22.3	23.87	24.35	21.94	23.63	25.96	24.13	25.62	24.62	23.95	23.7	23.75
45206																															25.27	24.75	24.78	25.34	23.51	26.31	25.57	27.49	23.32	26.64	25.72	25.16
45207																															27.08	29.41	27.25	26.35	25.89	25.13	26.76	24.86	28.94	27.88	27.27	27.59
45208	110.47	102.23	80.52	106.1	85.42	105.12	100.2	84.25	92.62	112.62	114.05	73.87	105.97		75.71	67.16	77.61	74.26	63.73	81.27	66.09	72.53									26.19	27.73	29.3	27.12	28.97	28.74	29.93	30.3	30.4	27.87	31.49	31.65
45209
45210
45211
45212
45213
45214
45215	135.2	122.25	139.62	137.73	129.54	131.54	146.32	111.54	135.54	106.07	70.56																				48.23	38.21	41.69	50.61	48.92	47.76	42.02	41.01	47.75	42.08	39.54	44.55
45216
45217
45218
45219
45220
45221
45222	154.38	157.37	176.21	152.85	144.21	141.23	143.47	119.23	132.71						117.24	105.62	103.79	114.92	66.43	96.87	93.72	107.35									50.27	69.37	62.38	67.18	57.65	63.72	64.27	.63.27	67.47	66.42	74.37	63.2
45223
10月25.
45591
45592
45593
45594
45595	181.4	180.67	149.52	161.85	157.63	143.21	165.23																								83.36	110.34	76.31	84.23
45596
45597
45598
45599
45600
45601
11 月6.	168	133	193	175	137	164									81
45603
45604
45605
45606
45607
45608
45609	160	210	177	147	154	171	163	209	519
45610
45611
45612
45613
[truncated: 8 more columns]
