# Supplementary material for: Identifying Key Genes of Proanthocyanidin Intervention in Fluoride-Induced Liver Injury: Integrated Molecular Docking and Experimental Validation
Source: Genes (Basel). 2025 Aug 31;16(9):1037. doi: 10.3390/genes16091037 (PMC12469310; doi:10.3390/genes16091037)
Supplement: Supplementary file 1 [file genes-16-01037-s001.zip › Table-S2.xlsx]

## Sheet: Sheet1
CTD	GeneCards	SITICH	SwissTargetPrediction	TargetNet
BAX	MMP2	TP53	PTGS1	ESR1
BCL2	BNIP1	CDK1	BCL2	PTPN1
CAT	TAS2R5	FOXO1	MAPT	ABCB1
CDK1	PPARG	NCOA1	DYRK1A	PTGS2
FOXO1	NLRP3	AIFM2	APP	AKR1B1
GCLC	PTGS2	SALL3	MAPK14	TUBB2B
GCLM	ODC1	SALL1	TERT	ADRA2B
GPX1	PCAT2	SALL4	PGD	ALOX5
HMOX1	NFE2L2	DCAF7	ST3GAL3	DUSP3
NFE2L2	PARP1		FUT7	Htr3a
NQO1	CES1		MET	KCNH2
RB1	MAPK1		FUT4	OPRK1
SOD1	GUSB		STAT1	OPRK1
TP53	GSTP1		SQLE	OPRD1
	TFEB		MMP2	DRD5
	MAPK8		MMP14	Oprm1
	BCL2		PGF	Chrm2
	MT-TP		VEGFA	CYP19A1
	IGF1R		GABRA1 GABRB2 GABRG2	CA5A
	CASP3		ABCB1	ESR2
	MAP2K4		EIF4A1	XDH
	PAOX		DNMT1	DRD2
	MAPK14		BACE1	Cnr2
	NFKBIA			ADRA2A
	ACE			Nos2
	SOD2-OT1			Drd2
	TLR4			PTGS1
	COMT			DRD1
	CCN1			ache
	MIR7-3HG			PTGS1
	MPO			MIF
	ELANE			PPO2
	TNFRSF12A			PLA2G1B
	SLC39A4			NR3C2
	SLC30A1			ache
	SLC39A1			ALOX15
	MYLK			AHR
	IL6			CACNA1B
	CCL2			Htr6
	GSR			Drd1
	TTF2			BCL2A1
	CHUK			ABCG2
	IKBKG			CA7
	IL1B			GPR35
	IL4			Adra2c
	TNFSF10			HSD17B1
	FOXP2			ADRA2C
	C1D			HSP90AA1
	TGS1			Alox5
	KDR			RIPK2
	RELA			Akr1b1
	XIAP			OPRM1
	CD40			SERPINE1
	CDKN1A			Oprk1
	BCL2L1			MDM2
	MAPK3			CA5B
	HIF1A			DNMT1
	VEGFA			CA4
	ANXA5			CA6
	DUSP6			ALPL
	APOB			TLR9
	PRKAA1			HSD17B2
	CFLAR
	MTTP
	TBXT
	POU2F1
	SERPINB1
	ARSH
	SCARNA5
	NOS3
	PHKA2
	PCAT1
	GAA
	ALPL
	CD4
	F2
	BDNF
	ALB
	BRCA2
	CYP3A4
	PTGS1
	PPP1CB
	EHMT2
	RACGAP1
	VCAM1
	POLI
	POLK
	ALPG
	TAS2R39
	KDM4E
	CASP9
	BDNF-AS
	STAT1
	IRF1
	CXCL10
	CXCL9
	JUN
	MAOA
	MAOB
	H19
	GAS5
	SNORD15A
	EGFR
	DNMT1
	ALOX5
	ANPEP
	MME
	ELK1
	TP73
	CXCL8
	SHC1
	OLR1
	UHRF1
	IVL
	MIR145
	TRV-AAC1-4
