# Supplementary material for: Identifying Key Genes of Proanthocyanidin Intervention in Fluoride-Induced Liver Injury: Integrated Molecular Docking and Experimental Validation
Source: Genes (Basel). 2025 Aug 31;16(9):1037. doi: 10.3390/genes16091037 (PMC12469310; doi:10.3390/genes16091037)
Supplement: Supplementary file 1 [file genes-16-01037-s001.zip › Table-S3.xlsx]

## Sheet: 疾病靶基因并集
DrugBank	GeneCards	TTD	OMIM
SLC12A1	PKHD1	PDF	CEBPB
SLC12A2	PKD1	PRKCE	MAT1A
SLC12A4	PRKCSH	CXCR1	GSD0A
SLC12A5	PKD2	CXCR2	HAVCR1
CFTR	SEC63	GABRA1	ZSWIM3
COMT	TP53	PS	HLA-B
CMTR1	LRP5		TMEM123
AS3MT	MARS1		CPT1A
GNMT	IL6		FLD1
AMD1	CTNNB1		ZNRF1
MAT2A	TNF		NINJ1
CBS	GANAB		NINJ2
MAT1A	GYS2		TREM1
MPL	PNPLA3		NFE2L2
	TRMU		KEAP1
	GPT		USP25
	ALB		ID1
	HNF4A		CXCR4
	SLC17A5		FGFR1
	NBAS		ACKR3
	MIR7-3HG		HCP5
	INS		ADORA2A
	TGFB1		NLRP3
	SERPINA1		ILLD
	ALG8		GSD9A1
	IL21R		GSD9B
	APC		GYS2
	APOE		ALPL
	F2		PFKL
	H19		SEPSECS
	PPARG		CYP4F2
	MIR21		PKLR
	LOC126859690		TLR9
	MET		CXCR3
	HFE		KCTD9
	IL10		IL27RA
	ATP7B		RDX
	PIK3CA		MAVS
	NR1H4		FLDP
	STAT3		TLR4
	TSC2		HNF1B
	MIR122		NGFR
	PHKA2		ADIPOQ
	ABCB4		FHCA3
	HNF1A		ALGS1
	ABCB11		FOXA2
	POLG		TERT
	PYGL		LGALS3
	ARG1		SPTLC1
	CPT1A		A1ATD
	BDNF-AS		NR1H4
	AKT1		SERPINA1
	CYP3A4		FHCA1
	EGFR		SMPD1
	HADHA		ALDH2
	CBS		PKD1
	IFNG		PCLD1
	CYP2E1		PKD3
	LARS1		LFIT
	KRAS		PKD2
	G6PC1		RILDBC1
	AFP		ILFS1
	GGT1		ILFS2
	SLC25A13		SCAR21
	PTEN		PCLD2
	ICAM1		MTDPS4A
	UGT1A1		GSD6
	GFER		MUL
	CASP8		PKD4
	HMOX1		PCLD3
	MIR34A		PCLD4
	TERT		PKD6
	HNF1B		ILFS3
	IL1B		HLD23
	PHKG2		SCOLIV
	SLCO1B1		FLD2
	FAH		PEE1
	MEG3		COX7A2P2
	HULC		ALDH1A1
	TSC1		CES1
	FABP1		COX7A2
	GAS5		FABP1
	CRP		FMO1
	MALAT1		FMO4
	INSR		GCK
	ABCC2		SLC2A2
	FAS		GPT
	HGF		GSTM1
	SOD2-OT1		GSTA2
	PPARA		PHKG2
	APOA1		SPTBN1
	CCND1		PFKFB1
	ALDOB		SULT1E1
	ADIPOQ		STARD13
	TLR4		ZNF367
	GLUL		PPP1R3B
	MIR27A		DNAJB4
	CCL2		LEAP2
	SMAD4		NAP1L5
	KRT18		HULC
	CP		CHD1L
	NOTCH1		PYGL
	MIR126		PIANP
	BRAF		ASAP3
	HAMP		TMEM59
	CDKN2A		CDH1
	LMNA		GFER
	CXCL8		CCL16
	OTC		PTP4A2
	NR1H3		PTP4A1
	MIR17		PHLDA2
	CFTR		NR1H3
	ATP8B1		ACOT7
	MIR22		CDH17
	MIRLET7C		LCO
	APOB		COX6A1
	SOD1		CLEC4M
	TUG1		GLS2
	MPV17		HAMP
	SLC11A2		TM4SF4
	CPT2		COLEC10
	NOS2		DLC1
	EGF		NR5A2
	MIR30A		SLCO1B1
	LIPA		SLC25A6
	MIR155		STARD8
	SERPINE1		PHKA2
	MTHFR		GJB1
	LEP		ARG1
	TTR		GLDN
	JAG1		OIT3
	GCK		FBP1
	SLC2A2		CLEC4G
	RINT1		SNX21
	SLC2A1		RNF41
	GPC3		PFIC11
	CERNA3		SEMA7A
	KIT		CYGB
	NR1H2		RASAL3
	ACE		KLRK1
	IGF1		BID
	NPC1		FHIP2B
	FGFR2		IQGAP3
	VWF		LHX2
	TMEM67		SQSTM1
	MMUT		ST6GAL1
	CYP7A1		MMSDHD
	NOTCH2		TMBIM6
	CYP1A2		CAV1
	SLC37A4		NOS3
	NF1		GRK2
	CASP3		AKT1
	MIR125A		PKD1
	XDH		CBAS6
	ASS1		APOE
	MIR29A		EPO
	YAP1		SAMD5
	AGT		SOX9
	LCN2		KDR
	MMP9		VNN1
	ATM		HMOX1D
	NAGLU		STAT3
	VDR		CENPE
	F5		YIPF6
	ABCB1		SOCS3
	TF		EGFR
	GFAP		CTH
	NFE2L2		TGFB1
	PTPN11		SOCS1
	FBP1		IGFBP1
	MIR142		MTOR
	NTRK1		VEGFA
	ALG9		FLT1
	AXIN1		HNF4A
	MYC		IL10
	MIR132		C3
	PC		PTORCH3
	TNFRSF1A		SARM1
	PFKL		SHH
	PVT1		YAP1
	NPHP3		ANGPT2
	BCS1L		PTGS2
	VEGFA		TNF
	PKLR		IDH1
	DCDC2		ABCB7
	MAPK1		ILD2
	MIR140		PRKN
	PMM2		IDH2
	ALPL		HSD17B13
	SLCO1B3		GATA4
	SMPD1		ATP8B1
	FASLG		PTEN
	IL1A		PKM
	LIVAR
	MIR130A
	SREBF1
	LDLR
	MIR150
	DGUOK
	NPHP1
	AGL
	HLA-DRB1
	MAP2K1
	SEPSECS
	MIR15A
	GNAS
	AMACR
	KRT7
	FGFR1
	HRAS
	ASL
	SRC
	RAF1
	YARS1
	FOXM1
	FBN1
	IL18
	IGF2R
	ENG
	HLA-B
	ALDH2
	GBA1
	EPO
	NRAS
	GBE1
	CYP27A1
	ARID1A
	HOTAIR
	INVS
	NR1I2
	CTLA4
	TYMP
	SERPINC1
	PHKB
	MKS1
	ALPP
	MIR200A
	NPHP4
	IL4
	POLG2
	MIR214
	LPL
	HIF1A
	CEP290
	RPGRIP1L
	ACOX1
	ACADM
	NOS3
	OFD1
	MUC1
	NPC2
	MIR451A
	ERBB2
	CYP2D6
	MTTP
	MIR23A
	TAT
	TCF4
	DHCR7
	MTOR
	CD46
	DNAJB11
	NEAT1
	CAT
	BAX
	MIR146A
	HMGCL
	MIR200B
	NFKB1
	MIRLET7D
	THBD
	CAV1
	MPO
	AGXT
	CDC25A
	CYP2A6
	CYP2C9
	MIR145
	JAK2
	FECH
	MIR107
	MAPK8
	GAA
	CC2D2A
	FH
	IL2RA
	PCK1
	GUSB
	IL2
	HMGCR
	CYP2C19
	HMGB1
	CFH
	TJP2
	JUN
	F3
	SLC10A1
	SIRT1
	MIR223
	ACADVL
	LRP6
	KRT8
	BCL2
	PSAP
	NLRP3
	AKR1D1
	FARSB
	BMP6
	HJV
	IGF2
	MIR151A
	MIR203A
	CEBPA
	ABCA1
	CDH1
	MIR148A
	DPYD
	SLC40A1
	XBP1
	REN
	CD40LG
	MIR26A1
	TFR2
	MIR378A
	MIR212
	NTRK2
	PTGS2
	SEC61A1
	MIR27B
	BDNF
	SOD2
	HSD17B4
	PDGFRB
	HP
	PDGFRA
	MIR183
	IDH2
	LINC02605
	GLA
	TWNK
	IL12RB1
	BAAT
	CYP2B6
	CALCA
	CYP7B1
	HSD17B13
	HSD3B7
	STK11
	FOS
	RBP4
	RET
	GNMT
	ABCC8
	MIRLET7B
	AKT2
	GJA1
	CXCR4
	CPS1
	TMEM216
	UGT1A9
	PGR-AS1
	PCSK9
	MIR191
	MIR31
	VHL
	STAT1
	BAP1
	ETFDH
	ATG7
	UCP2
	GSTM1
	MIR16-1
	ALK
	KRT19
	PAH
	MIR221
	MIF
	MIR181A1
	FASN
	INPP5E
	MIR139
	PMS2
	MIR25
	HBB
	NAT2
	ELANE
	ESR1
	IDH1
	MIR494
	GNE
	GLUD1
	UMOD
	CYCS
	WT1
	CDKN3
	PRMT7
	FOCAD
	ONECUT1
	PPARGC1A
	ABCB7
	NEU1
	COL4A1
	HLA-DQB1
	TIMP1
	PEX5
	HADH
	FOXP3
	MIR106B
	SMARCA4
	ADAMTS13
	IL6R
	IDUA
	CD36
	SPP1
	FGFR3
	SLC25A20
	CEBPB
	CES1
	ADA
	LEPR
	WDR19
	SMO
	ARSA
	PGM1
	MIRLET7E
	CREBBP
	ABCG5
	NEK8
	HMBS
	MIR29C
	MMP2
	PEX2
	KRT20
	CYP1A1
	NR3C1
	NRG1
	FLNA
	CXCL10
	PEX1
	IDS
	HAVCR1
	CAMTA1
	ACADS
	CEP164
	HPD
	SLC25A15
	TTC21B
	TLR2
	LOC126806659
	FGA
	TGFBR2
	AGTR1
	FOXA2
	IFNA1
	MIR18A
	SNHG1
	LIPC
	PPIG
	SQSTM1
	TCTN2
	G6PD
	GALT
	ABCC3
	KCNQ1OT1
	ALAD
	PIK3CG
	GCDH
	RRM2B
	MIR10B
	DKK3
	SLC25A4
	ADK
	SMAD3
	TM6SF2
	IL17A
	PEX6
	EDN1
	MAPK14
	MIR200C
	FUCA1
	BSCL2
	ELN
	SUCLG1
	EP300
	CPOX
	KDR
	PNPLA2
	MIR93
	MIR215
	SLC22A5
	IFT172
	SMAD2
	PYGM
	IRS1
	XIST
	B9D1
	S100B
	TMEM231
	C3
	ETFA
	MIR125B1
	NBN
	MIR222
	HADHB
	MIR30D
	SCYL1
	ERBB4
	NDUFS1
	ACVRL1
	SLC30A10
	CLDN1
	IQCB1
	SHH
	PLG
	IFT140
	UGT1A4
	GPT2
	CXCL12
	PEX13
	NAGS
	PEX16
	CD14
	FGF2
	CALR
	ADAR
	COMT
	VIM
	EPCAM
	ARL13B
	MIR146B
	SHOC2
	CTSD
	F9
	CDKN1B
	ITGB1
	ETFB
	ASAH1
	AXL
	MVK
	CASR
	ACTB
	HPRT1
	ACAD9
	UGT1A6
	RB1
	MAT1A
	SELP
	MIR143
	APOC3
	PTH
	MEFV
	GLB1
	AKR1A1
	RAD50
	GLS
	RXRA
	MIR141
	GLS2
	MYO5B
	MAPK3
	LDHA
	ALDOA
	BTD
	UROD
	XIAP
	PLA2G6
	IL1RN
	GATA6
	TREX1
	DNM1L
	BBS4
	CFI
	NR5A2
	ABCG8
	MIR133B
	SDCCAG8
	RUVBL1
	MBL2
	EPHX1
	BRCA2
	LCAT
	MIR33A
	ROS1
	ENO2
	LAMP2
	MMACHC
	FOXO1
	CST3
	EIF2AK3
	IFIH1
	MIR199B
	MIRLET7A1
	PPOX
	B2M
	TMEM237
	VCAM1
	GJB1
	PRF1
	RETN
	UGT1A7
	IGFBP3
	NOD2
	BBS2
	BBS1
	GDNF
	KCNJ11
	SST
	MIR30E
	GAPDH
	PTCH1
	UCA1
	HNF1A-AS1
	CCN2
	PEX14
	MIR182
	LIG4
	MIR324
	PIK3R1
	GAMT
	TK2
	PCNA
	SOCS3
	MTR
	FBXL4
	TH
	ALMS1
	MIR216A
	GSTP1
	AGPAT2
	CDH17
	MMP1
	PCCA
	HSPA4
	SNHG12
	TCTN1
	PEX11B
	PDHA1
	HSPD1
	MIR210
	DLD
	NR1I3
	ABCD1
	MFN2
	PTPRC
	MSR1
	MIR338
	GALC
	PRKCD
	GCH1
	SCARB1
	MIR20A
	GYS1
	CD34
	MPI
	MIR23B
	CYP3A5
	PEMT
	LBR
	DZIP1L
	IKBKB
	MIR127
	EZH2
	WRAP53
	PCK2
	MIR195
	MIR199A1
	BMP2
	MOGS
	FTH1
	IKBKG
	DYNC2H1
	TCTN3
	BBS9
	MYOM1
	PCAT1
	MIR152
	CD44
	WDR35
	TGFB2
	HK1
	CDKN2B-AS1
	HMGCS2
	MIR19A
	AHI1
	PEX26
	RYR1
	PEX10
	FLT1
	MYCN
	PARP1
	MT-TP
	MIR26B
	FADD
	DPYS
	NGF
	MIR181C
	EGR1
	SI
	PGK1
	CHKA
	COQ2
	MIR181B1
	CBL
	PEX19
	HSPB1
	SUCLA2
	PDGFRL
	PNP
	BBS5
	OCRL
	KIAA0586
	DMD
	PCCB
	BMP7
	STARD13
	GATA3
	BCKDHB
	TMEM138
	GALNS
	NTRK3
	BBS7
	SAMHD1
	MAN2B1
	DDIT3
	TIMP2
	CCR5
	BMP4
	LMBRD1
	CDKN1A
	IGF1R
	MECP2
	CDK4
	FMO3
	APP
	PEX12
	SDHB
	FGF21
	MDM2
	SCARB2
	PDGFB
	CREB1
	PRKAG2
	UPB1
	ZNF423
	LGALS3
	TFAM
	MIR30C1
	BBS10
	ABCD3
	NOS1
	FN1
	GDF2
	SGSH
	SOCS1
	MIR137
	CCR2
	TNFSF11
	MIR24-2
	SLC10A2
	CCL5
	CSPP1
	NAGA
	SUOX
	GFM1
	GRHPR
	STXBP2
	BRCA1
	MIR301A
	FTL
	CPLANE1
	MECOM
	GDF15
	PLAU
	MIR154
	PDCD1
	MIR185
	MAPT
	MAOA
	MIR224
	HSPA5
	COL1A1
	SP1
	BBS12
	EHHADH
	BHMT
	MIR136
	THBS1
	ATP7A
	CAVIN1
	MCU
	MIRLET7G
	GALK1
	CDC42
	TGFA
	AUH
	NDUFS4
	ALDH5A1
	PRKN
	NOTCH3
	GNPTAB
	ERCC1
	SOX2-OT
	DPAGT1
	UFC1
	VTN
	HEXB
	SLC35C1
	SUMF1
	OPA1
	LOC110806263
	CYBB
	SNHG6
	CDK2
	MIR181A2
	NPPA
	IGFBP1
	SCP2
	LIPE
	GPBAR1
	PAX2
	SYP
	CCAT1
	DPM1
	UGT1A
	NGLY1
	DYSF
	TKT
	GSK3B
	MLXIPL
	MMAA
	MIR128-2
	PEX3
	ANGPT1
	UGT1A8
	ACOX2
	NHLRC1
	RAC1
	DLAT
	JAK1
	MSH2
	MIR125B2
	CSF3
	OPA3
	ANKS6
	GLDC
	CD79A
	DGKE
	GATM
	PFKM
	SLCO1A2
	PDX1
	ARSB
	DLC1
	ADH1B
	CRNDE
	SLC12A1
	IGF2-AS
	DGCR5
	SREBF2
	ACTA2
	LYN
	CD40
	CD274
	NPHS2
	BCHE
	APOL1
	MIR483
	TPP1
	CASP9
	CAV3
	GJB2
	EPHX2
	AKT3
	SMARCB1
	MT-CYB
	FMR1
	AHSG
	SPG7
	THPO
	ATRX
	SNCA
	CEP120
	ADSL
	IL12A
	RNASEH2C
	CSF1R
	ACTC1
	MME
	BCKDHA
	PLIN1
	HSPG2
	CHD7
	SNHG15
	AIFM1
	UGT1A10
	DNMT1
	NFKBIA
	CYTOR
	SLC7A7
	ACACA
	ZIC3
	ECHS1
	VMA22
	RHOA
	SILC1
	CTH
	AQP1
	MT-ND1
	ALAS2
	GRN
	UGT2B7
	MIR186
	GSTT1
	DDR2
	HGSNAT
	LAMA2
	TNFRSF1B
	B9D2
	MCCC2
	C5
	MIR98
	HBA2
	RELA
	UROS
	SLC51A
	CXCL2
	MIR205
	VCP
	GNS
	MKKS
	HEXA
	SCO1
	CLU
	SERPINA3
	ATP6AP2
	SETD2
	HLA-A
	NPHS1
	F7
	MMP3
	POR
	COQ9
	BCL2L1
	WFS1
	MIR429
	HSP90AA1
	CDK1
	DANCR
	CHI3L1
	ITGAM
	DNAH8
	SERAC1
	COL4A3
	AGA
	C4A
	SCO2
	TMEM165
	RNASEH2B
	SURF1
	PWAR1
	NPPB
	LOC126806658
	KIF7
	AHR
	PEX7
	GH1
	TYMS
	SELE
	MIR9-1
	DDOST
	PLAT
	HLA-DQA1
	TXN
	QDPR
	SULT2A1
	FOXRED1
	ABCG2
	ALDH9A1
	VPS33B
	UGT1A3
	IFNA2
	ATF4
	MIR99A
	IL1R1
	AHCY
	HAVCR2
	AOX1
	MIR9-2
	SKIC2
	MLH1
	TMEM70
	PROM1
	HBA1
	MIR34C
	TGFBR1
	NR0B2
	B4GALT1
	MMAB
	ACSF3
	TPMT
	UCHL1
	MIR328
	FGF19
	EPM2A
	PIK3C2A
	ATP6AP1
	MIR219A1
	CYP1B1
	PPT1
	BCR
	IVD
	CD4
	EIF2S1
	KIF12
	PTPN3
	STAT5B
	ABCC6
	LPIN1
	SCD
	AGER
	LCA5
	SLC7A9
	MAN1B1
	DNMT3A
	MST1
	SAA1
	FOXO3
	PANK2
	CCL3
	SLC25A3
	HSD17B10
	STEAP4
	GPI
	CXCR3
	CETP
	LYST
	FGB
	TIMM8A
	MIR192
	MIR22HG
	RAI1
	NQO1
	CEP104
	MB
	TCF7
	PCBD1
	KMT2D
	AR
	GHRL
	KCTD13
	ZFAS1
	PHKA1
	TFRC
	OAT
	ITCH
	CEP41
	COL2A1
	MBP
	KNG1
	CTSB
	MBOAT7
	UNC13D
	SNORD15A
	PDSS2
	NPM1
	COG6
	PRKDC
	FCGR2A
	PIK3CD
	VIPAS39
	PDHX
	SERPINF1
	MT-CO3
	CEL
	LINC00665
	FLCN
	TALDO1
	ASXL1
	SNHG3
	ALG1
	PECAM1
	RUNX1
	ABL1
	OCLN
	ABHD5
	RNASEH2A
	PARK7
	MYLK
	CES2
	MIR96
	COG7
	ALG6
	SOX17
	IL15
	TNFSF10
	TRIM32
	IARS1
	PIK3CB
	DES
	PTS
	SLC5A5
	XRCC1
	MIR103A2
	HAGLR
	CCAT2
	COL4A5
	ABCC4
	CTSA
	ALG2
	TAFAZZIN
	ALG12
	SLC46A1
	MIR149
	NORAD
	IGFBP2
	UMPS
	COX5A
	APTX
	PSMB8
	SMAD7
	MIR196A2
	MCOLN1
	PTK2
	PRPS1
	TREM2
	MIR374A
	HLCS
	SLC12A3
	COL18A1
	HOXA-AS2
	MED12
	F10
	CTC1
	FANCI
	MIRLET7A3
	MYH9
	COL5A1
	CASP1
	MCCC1
	ADA2
	PRPSAP1
	SOS1
	MAT2A
	ACAT1
	BIRC5
	PSEN1
	CUL3
	DHDDS
	PKM
	CRB2
	PDHB
	CASC2
	POU5F1
	TRIM37
	AAAS
	DNMT3B
	SLC6A4
	ENPP1
	PEPD
	MIR320A
	NPTN-IT1
	AVP
	MAP3K5
	MTRR
	GPHN
	SKIC3
	BECN1
	CD8A
	MYD88
	MIR148B
	SOX9
	AQP2
	DOLK
	LINC00261
	CLPB
	HOGA1
	SLPI
	DPP4
	SLC51B
	CASC15
	ANGPT2
	LINC-ROR
	NOX4
	TBX1
	APOA5
	ACTN4
	MIR500A
	COL4A4
	CTSK
	STX11
	IRS2
	PROX1
	DBT
	GREM1
	ALDH7A1
	SPTAN1
	MAP3K20
	SLC25A1
	TNNI3
	LTBP4
	ABCC1
	ATP6V0A2
	SRD5A3
	SDHA
	IRF5
	HDAC1
	CLCNKB
	IFNL3
	ITGB2
	STAT2
	MT-TL1
	F8
	GATA4
	CYP19A1
	ARC
	KATNIP
	ALG13
	NSD1
	SLC35A2
	RBCK1
	CD47
	CYP2C8
	CDK6
	TRPC6
	WNT4
	SLC1A2
	LBP
	CHAT
	MIR124-2
	MTRFR
	TGIF1
	FKRP
	ASGR2
	BANCR
	PRDX1
	NDUFV1
	CLN3
	LRPPRC
	LIPT1
	GLRX5
	PODXL
	ERCC4
	MIR26A2
	HSPA1A
	PDP1
	GOLM1
	MIR193A
	CIDEC
	KCNJ10
	HSPA6
	COG4
	HHEX
	BCOR
	SHBG
	PIGA
	CEACAM5
	RARA
	NDUFB9
	FLT3
	HBEGF
	POLR1HASP
	WNK1
	BID
	CNTNAP2
	PRKACA
	ZEB2
	EBP
	DPM3
	IRF1
	CBR3-AS1
	TSFM
	MIR15B
	SLC16A1
	SLCO2B1
	PRTN3
	PCBP2-OT1
	E2F1
	ODC1
	HOTTIP
	MAGT1
	TP53COR1
	SLC6A8
	SPRY4-IT1
	TNFSF15
	ACADSB
	NDUFAF2
	CEACAM3
	RAG2
	ALG11
	CXCL9
	MCL1
	RMND1
	GFOD3P
	FOLR1
	TLR3
	SPTBN1
	TRAPPC11
	FGFR4
	ALG3
	MPL
	RPS6KA3
	SDHD
	GRIN1
	IFT56
	MIR95
	PRKAR1A
	AGK
	ERCC6
	CEP83
	TRA-TGC7-1
	CDH4
	CDKN1C
	RPGRIP1
	HCFC1
	FALEC
	BTK
	HOXA11-AS
	SLC39A8
	TNFAIP3
	NGFR
	TMEM107
	DHFR
	DKC1
	WT1-AS
	RANBP2
	GSR
	IL7R
	D2HGDH
	L2HGDH
	CCL20
	PRKCA
	AMT
	CCR1
	TTC7A
	MOCS1
	FGF23
	MLYCD
	GSTA1
	COG8
	GLIS3
	LINC00941
	PPARD
	SOX2
	EPAS1
	TYROBP
	CD81
	JUP
	SCN9A
	MIR1-2
	CHUK
	CNR1
	HGD
	LNCRNA-ATB
	ATP13A2
	SELL
	MMADHC
	GALE
	ARL6
	BBIP1
	TUSC7
	PLAUR
	MT-CO1
	COQ6
	IRF3
	LINC00173
	HLA-C
	ATIC
	FABP2
	COG5
	NR4A1
	MIR424
	MIR144
	ACADL
	IL22
	CIITA
	ANXA5
	FAM13A
	IL5
	FTX
	SC5D
	KLF6
	DDX3X
	SERPINA6
	CDH2
	EIF2AK2
	SLC39A4
	TNNT2
	MIR100HG
	CALM2
	POMC
	MIRLET7A2
	HOXA13
	SLC25A27
	COL3A1
	GC
	ITGB3
	PTF1A
	BLVRA
	PHGDH
	AVPR2
	CHD4
	GLIS2
	LRP1
	HPX
	BSG
	FGG
	GCKR
	CYP3A7
	BICC1
	CSF1
	ALDH3A2
	ZEB1-AS1
	MEN1
	MOCS2
	ERCC2
	AIRE
	AFAP1-AS1
	NAF1
	DLG4
	CASC11
	NKILA
	CKB
	PRECSIT
	LINC01018
	FOXA1
	TTC8
	ETHE1
	DNASE1L3
	LINC00926
	PTK2B
	KITLG
	APOC2
	COG1
	NODAL
	SLC7A6
	IL13
	GCG
	NF2
	IL2RB
	BGLAP
	DDC
	APOH
	TERC
	CD55
	MMP7
	ACTG1
	TET2
	HSD11B1
	KCNJ1
	ACTA2-AS1
	EGILA
	SLC6A3
	RBPJ
	ADAM10
	NKX2-1
	ANGPTL3
	CSF2
	YY1
	GYG1
	TCF7L2
	SLC19A3
	IL2RG
	BRD4
	BSND
	IL18BP
	GZMB
	GPD1
	OSM
	XPC
	RAG1
	CYBA
	MANBA
	SDHC
	SLC26A1
	RTN4
	TSPO
	APRT
	FBXW7
	MTM1
	ANO10
	LOC114803470
	PON1
	PLIN2
	PSMB9
	BAK1
	SDC1
	C1S
	TARDBP
	PTPN22
	CLCNKA
	TRPV1
	CTSF
	LPIN2
	IL6ST
	ASGR1
	ACVR2B
	LTF
	SYK
	KLF1
	GATA1
	TRAP1
	MAPKBP1
	PRDX5
	SLC22A1
	EZR
	PTENP1
	MMP12
	ADNP
	WNT1
	PRL
	COQ4
	MIR204
	CLN8
	ADH1C
	ELAVL1
	EYA1
	ITPA
	MIRLET7F2
	MIR335
	DGAT1
	VLDLR-AS1
	HYAL1
	XPNPEP3
	DNM1
	IKZF1
	GCLC
	MFSD8
	ACVR1
	ANPEP
	PHYH
	ATP5F1A
	GAL
	HSPA8
	TNPO3
	IFNGR1
	AMBP
	SETBP1
	SCT
	RAB27A
	LECT2
	MIR1225
	TRPV4
	CLN5
	KCNN4
	F2R
	PLP1
	IL33
	ANXA2
	IFNB1
	CYP17A1
	UGT2B4
	CCL4
	CAD
	MIR197
	TNFRSF11B
	MIR124-1
	ISCU
	CYS1
	LMNB1
	RPGR
	FGF7
	MIR361
	KRIT1
	FGL1
	COG2
	MAPK10
	CLN6
	DPM2
	PNPO
	L1CAM
	EEF1A2
	COQ8B
	EPHB4
	SMARCAL1
	CFHR3
	SULT1A3
	RGN
	CPT1B
	LIF
	KCNA1
	MSH6
	CX3CR1
	CLEC4M
	ASPA
	DGAT2
	ARID2
	KLF11
	TRAF3IP1
	HES1
	SYNGAP1
	VCL
	ENO3
	ADM
	SNAI1
	HIBCH
	HTR2A-AS1
	MAP2K2
	PROC
	NDUFAF5
	MIR373
	COQ8A
	KARS1
	FER1L4
	NDUFAF1
	SLC35A1
	PDIA3P1
	HDAC6
	EFNB2
	TCN2
	TWIST1
	MIR181B2
	CALM1
	ARID1B
	TCIRG1
	GATA2
	PRKAA2
	PPP1CB
	ONECUT2
	FLNB
	FGF1
	RNF220
	ERBB3
	GYG2
	CDK5
	MIR24-1
	CDKN2B
	NIPA2
	YARS2
	EPOR
	KCNB1
	AARS1
	GAS5-AS1
	EARS2
	NEK1
	APPL1
	MIR423
	LRP2
	SLC11A1
	TRAF6
	TNFRSF10B
	POMT1
	INF2
	ACSL4
	PCSK1
	MIR30B
	FXYD2
	MCEE
	ENO1
	PINK1
	FTCD
	LRAT
	ANXA1
	TLR9
	SMAD6
	JAK3
	SLC4A2
	ITPR1
	CD163
	ITGA6
	MLC1
	LOX
	CHEK2
	KMT2A
	MGMT
	CYB5A
	BCL11A
	CLCN5
	GGCX
	ERN1
	NINJ1
	UQCRC2
	ABAT
	HGFAC
	ADRB2
	TTPA
	KEAP1
	ALDH1A1
	FREM2
	USP18
	DOCK8
	NPY
	TFF3
	AQP9
	PRKD1
	AFG3L2
	BLVRB
	BMPR2
	CXCL1
	TMEM126A
	CDKL5
	TIMP3
	CTNNA1
	CHGA
	ERCC3
	CCNA2
	PRKCZ
	ACY1
	NAMPT
	EDNRA
	SRCAP
	MYB
	CYP27B1
	CSTB
	DNAJC19
	ERCC8
	FKTN
	IFT74
	GCSH
	UGT1A5
	KCNH1
	ST6GAL1
	RLBP1
	EDNRB
	TJP1
	MIR342
	SLC5A1
	CXCR2
	GM2A
	NEUROD1
	SKI
	PDSS1
	C4B
	VPS13A
	NCF2
	MRPL44
	ENTPD1
	MDH2
	COL4A2
	CD27
	IFNAR2
	DBH
	PRKG1
	NDUFS6
	NDUFS2
	ATF6
	GNAQ
	SPG11
	IL11
	GSTA2
	AURKA
	TAB2
	NDUFS3
	GLI1
	SHC1
	TGFB3
	RIPK1
	XPR1
	KCNJ5
	NNMT
	FLVCR1
	MMP14
	CFB
	AREG
	CD2AP
	GRIN2B
	PLK1
	DRD2
	NDUFS7
	SEMA4D
	MIR211
	SERPINA7
	AMPD1
	GLI3
	PRKAA1
	SGK1
	HAX1
	HBG2
	RFT1
	REG3A
	GSS
	NDUFV2
	MIR455
	KRT5
	EPRS1
	FANCC
	TPI1
	TUSC3
	JARID2
	SALL1
	SPINT2
	MADD
	FHL1
	PDE6D
	RBM10
	APEX1
	SIX5
	ATP1A1
	FRAS1
	TANGO2
	SERPINF2
	VLDLR
	ZMPSTE24
	GPAM
	F13A1
	OGT
	IL7
	NFU1
	TNXB
	FUS
	HSP90B1
	AQP4
	PTPN1
	MPDU1
	RELN
	F11
	PNKP
	ADCY10
	SLC16A2
	PLA2G2A
	MIR486-1
	SPIB
	WNT5A
	NADK2
	BOLA3
	VKORC1
	STAR
	STUB1
	OGG1
	WWOX
	CDR1
	LSR
	MIR29B1
	TOR1A
	RTEL1
	MGAT2
	PAX8
	ADAM17
	VRK1
	MKI67
	FABP12
	FDFT1
	MAF
	BLK
	SAR1B
	G6PC3
	DICER1
	ATP5F1E
	FARS2
	LTA
	GNPTG
	CLCN1
	NDUFA1
	VEGFC
	AK2
	PPP2CA
	NFS1
	EHMT1
	FTO
	SEC23B
	PGM3
	YBX1
	MIAT
	TINF2
	AOC3
	NDUFS8
	MT-ATP6
	IFNAR1
	SLC2A4
	MIR128-1
	NDUFA13
	NRP1
	TEK
	IL3
	SLC3A1
	SCN5A
	GMPPA
	DARS2
	CR2
	HDAC9
	HDAC4
	PRDX6
	KL
	NONO
	RARS2
	PRNP
	SCN4A
	APTR
	ANG
	POMT2
	UQCRB
	RUNX2
	FLAD1
	PAX6
	NTN1
	GLI2
	MYH3
	ETS1
	ABCG1
	GOT2
	DUSP1
	ACACB
	MT-ND2
	MIR130B
	ATR
	NARS2
	NDUFAF3
	ID2
	FA2H
	BCL2L11
	SLC22A12
	RARS1
	KCNQ1
	LYZ
	ITGA3
	DLK1
	RERE
	NES
	SPEN
	LCT
	FOXH1
	COX15
	SCN1B
	CTSC
	SNHG14
	CCR6
	COL6A2
	IDO1
	CEACAM1
	MIR296
	CFLAR
	MYL2
	SPTA1
	TP73
	AKR1C4
	ECE1
	BAD
	BIRC3
	STING1
	UGP2
	CYP24A1
	SLC2A9
	ELMOD2
	SOAT1
	PKD1L1
	MT-CO2
